# Supplementary material for: Restoring carboxypeptidase E rescues BDNF maturation and neurogenesis in aged brains
Source: Life Med. 2023 Apr 11;2(2):lnad015. doi: 10.1093/lifemedi/lnad015 (PMC11749474; doi:10.1093/lifemedi/lnad015)
Supplement: lnad015_suppl_Supplementary_Table_S1 [file lnad015_suppl_Supplementary_Table_S1.xlsx]

## Sheet: all ligands
Ligand
Agrp
Aimp1
Amh
Angpt1
Angpt2
Angptl1
Anxa1
Areg
Bdnf
Bmp15
Bmp2
Bmp3
Bmp4
Bmp5
Bmp6
Bmp7
Btc
Calca
Camp
Ccl11
Ccl17
Ccl19
Ccl2
Ccl22
Ccl24
Ccl25
Ccl28
Ccl3
Ccl4
Ccl5
Ccl7
Ccl8
Cd52
Cd70
Cklf
Cort
Csf1
Ctf1
Cxcl2
Cxcl5
Cxcl9
Dll1
Dll3
Dll4
Eda
Edn2
Egf
Efna3
Efna4
Efna2
Efna5
Efnb2
Efnb3
Enho
Epgn
Fgf1
Fgf10
Fgf11
Fgf12
Fgf13
Fgf14
Fgf17
Fgf18
Fgf2
Fgf3
Fgf5
Fgf7
Fgf8
Fgf9
Figf
Gast
Gdf11
Gdf15
Gdnf
Ghrl
Gpha2
Grn
Grp
Hbegf
Hgf
Iapp
Ide
Ifnb1
Ifng
Igf1
Igf2
Il10
Il11
Il15
Il16
Il18
Il2
Il34
Il6
Inha
Inhba
Inhbb
Insl5
Jag1
Jag2
Lif
Lta
Ltb
Mdk
Mif
Nampt
Ngf
Nms
Nmu
Nov
Npb
Nps
Nrg1
Nrg2
Nrg3
Nrg4
Ntf5
Ntf3
Osm
Ostn
Pdgfa
Pdgfb
Pdgfc
Pdgfd
Penk
Pgf
Ppbp
Prok1
Prok2
Ptn
Retn
Rspo1
Rspo2
Rspo3
Saa1
Tdgf1
Tgfa
Tgfb1
Tgfb2
Tgfb3
Thpo
Timp1
Tnf
Tnfsf10
Tnfsf12
Tnfsf14
Tnfsf18
Tnfsf8
Tnfsf9
Trh
Tshb
Ucn2
Ucn3
Vegfa
Vegfb
Vegfc
Vgf
Vip
Wisp3
Wnt11
Wnt2
Wnt3
Wnt4
Xcl1
Arf1
Bag6
Bmp8b
Bst2
Cml1
Copa
Dlk1
Fam3c
Flt3l
Gas6
Hebp1
Icosl
Il12a
Il12b
Il1a
Il1b
Il1rn
Neu2
Sms
Wnt5a
Wnt5b
Wnt7a
Wnt7b
Cadm3
Cadm4
Dsg2
Esam
Jam2
L1cam
Ncam1
Pvrl3
Pvrl4

## Sheet: all receptors
Receptor
Ackr1
Ackr2
Ackr3
Ackr4
Acvr1
Adrb2
Agtr2
Alk
Amhr2
Asgr1
Asgr2
Bmpr2
Btla
Cadm1
Calcr
Cckar
Ccr1
Ccr10
Ccr2
Ccr3
Ccr5
Ccr6
Ccr7
Ccr9
Ccrl2
Cd2
Cd226
Cd244
Cd27
Cd28
Cd36
Cd4
Cd44
Cd47
Cd48
Cd6
Cd70
Cd72
Cd80
Cd86
Cnr2
Cntfr
Cr2
Crtam
Cxcr2
Cxcr3
Cxcr4
Cxcr5
Cxcr6
Dag1
Ddr1
Dpp4
Edar
Ednra
Egfr
Epha1
Epha2
Epha3
Epha4
Epha5
Epha6
Epha7
Epha8
Ephb1
Ephb2
Ephb3
Ephb4
Ephb6
Epor
Erbb2
Erbb3
Erbb4
Ffar2
Fgfr1
Fgfr2
Fgfr3
Fgfr4
Flt1
Flt3
Flt4
Fpr2
Fzd1
Fzd10
Fzd2
Fzd3
Fzd4
Fzd5
Fzd6
Fzd7
Fzd8
Fzd9
Galr1
Galr2
Ghr
Glra2
Gpr1
Gpr19
Gpr35
Gpr37
Gpr75
Grpr
Hrh1
Icam1
Ifnar1
Ifnar2
Ifngr1
Ifngr2
Insr
Jam3
Kdr
Kit
Klrg1
Lair1
Ldlr
Lepr
Lgr4
Lgr5
Lgr6
Lifr
Lrp1
Lrp5
Lrp6
Lsr
Mchr1
Mertk
Met
Mpl
Mrc1
Neto2
Ngfr
Notch1
Notch2
Notch3
Notch4
Nrp1
Nrp2
Ntrk1
Ntrk2
Ntrk3
Osmr
Pdgfra
Pdgfrb
Pilra
Prlr
Ptn
Ptprb
Ptprc
Ptprk
Ptprr
Ptprs
Ptprz1
Pvr
Pvrl1
Pvrl2
Qrfpr
Ror1
Ror2
Rxfp1
Rxfp2
Ryk
Sctr
Smo
Tek
Tgfbr1
Tgfbr2
Tgfbr3
Tnfrsf14
Tnfrsf18
Tnfrsf4
Tnfrsf8
Tnfrsf9
Tshr
Tyro3
Vipr1
Vipr2
Xcr1
Xpr1
Acvr1b
Acvr2b
Bmpr1a
Bmpr1b
C5ar1
C5ar2
Cd177
Cd22
Cd34
Cd38
Cd83
Cd8a
Csf1r
Csf2ra
Csf2rb
Csf3r
Cx3cr1
Dsc2
Dsc3
Icos
Igf1r
Igf2r
Il10ra
Il10rb
Il12rb1
Il12rb2
Il13ra1
Il15ra
Il18r1
Il18rap
Il1r1
Il1r2
Il2ra
Il2rb
Il2rg
Il3ra
Il6r
Il6st
Il7r
Klrg2
Lamp1
Ltbr
Mc3r
Mc4r
Mrc2
Mst1r
Neu1
Npy1r
Npy2r
Npy5r
P2ry6
Pdcd1
Pld2
Podxl
Pth1r
Ripk1
Ssr1
Ssr4
Tnfrsf10b
Tnfrsf11a
Tnfrsf11b
Tnfrsf1a
Tnfrsf1b
Tpor
Cadm3
Cadm4
Dsg2
Esam
Jam2
L1cam
Ncam1
Pvrl3
Pvrl4

## Sheet: all pairs
interacting pairs
Ligand	Receptor
Ccl17	Ackr1
Ccl2	Ackr1
Ccl5	Ackr1
Ccl7	Ackr1
Ccl8	Ackr1
Cxcl5	Ackr1
Ccl11	Ackr2
Ccl2	Ackr2
Ccl28	Ackr2
Ccl3	Ackr2
Ccl4	Ackr2
Ccl5	Ackr2
Ccl7	Ackr2
Ccl8	Ackr2
Ccl11	Ackr4
Ccl19	Ackr4
Ccl25	Ackr4
Ccl5	Ackr4
Inha	Acvr1b
Inhba	Acvr1b
Inhbb	Acvr1b
Bmp15	Acvr1
Bmp2	Acvr1
Bmp3	Acvr1
Bmp4	Acvr1
Bmp5	Acvr1
Bmp6	Acvr1
Bmp7	Acvr1
Inha	Acvr1
Inhba	Acvr1
Inhbb	Acvr1
Bmp15	Acvr2b
Bmp2	Acvr2b
Bmp3	Acvr2b
Bmp4	Acvr2b
Bmp5	Acvr2b
Bmp6	Acvr2b
Bmp7	Acvr2b
Inha	Acvr2b
Inhba	Acvr2b
Inhbb	Acvr2b
Il1b	Adrb2
Vegfb	Adrb2
Ptn	Alk
Amh	Amhr2
Bmp15	Bmpr1a
Bmp2	Bmpr1a
Bmp3	Bmpr1a
Bmp4	Bmpr1a
Bmp5	Bmpr1a
Bmp6	Bmpr1a
Bmp7	Bmpr1a
Bmp15	Bmpr1b
Bmp2	Bmpr1b
Bmp3	Bmpr1b
Bmp4	Bmpr1b
Bmp5	Bmpr1b
Bmp6	Bmpr1b
Bmp7	Bmpr1b
Bmp15	Bmpr2
Bmp2	Bmpr2
Bmp3	Bmpr2
Bmp4	Bmpr2
Bmp5	Bmpr2
Bmp6	Bmpr2
Bmp7	Bmpr2
Cadm3	Cadm1
Pvrl3	Cadm1
Cadm4	Cadm3
Pvrl3	Cadm3
Cadm3	Cadm4
Calca	Calcr
Iapp	Calcr
Ccl2	Ccr10
Ccl28	Ccr10
Ccl7	Ccr10
Ccl3	Ccr1
Ccl5	Ccr1
Ccl7	Ccr1
Ccl8	Ccr1
Ccl11	Ccr2
Ccl2	Ccr2
Ccl24	Ccr2
Ccl7	Ccr2
Ccl8	Ccr2
Ccl11	Ccr3
Ccl24	Ccr3
Ccl28	Ccr3
Ccl3	Ccr3
Ccl5	Ccr3
Ccl7	Ccr3
Ccl8	Ccr3
Ccl3	Ccr5
Ccl4	Ccr5
Ccl5	Ccr5
Ccl7	Ccr5
Ccl8	Ccr5
Ccl19	Ccr7
Ccl25	Ccr9
Ccl19	Ccrl2
Cd70	Cd27
Fgf2	Cd44
Hbegf	Cd44
Hgf	Cd44
Il16	Cd4
Ccl4	Cnr2
Csf1	Csf1r
Il34	Csf1r
Cxcl2	Cxcr2
Cxcl5	Cxcr2
Ccl19	Cxcr3
Cxcl9	Cxcr3
Ccl11	Dpp4
Ccl22	Dpp4
Cxcl2	Dpp4
Cxcl9	Dpp4
Vip	Dpp4
Dsg2	Dsc2
Dsg2	Dsc3
Eda	Edar
Edn2	Ednra
Areg	Egfr
Btc	Egfr
Copa	Egfr
Egf	Egfr
Epgn	Egfr
Grn	Egfr
Hbegf	Egfr
Mif	Egfr
Nrg1	Egfr
Tgfa	Egfr
Tgfb1	Egfr
Efna2	Epha1
Efna2	Epha2
Efna3	Epha3
Efna4	Epha3
Efna2	Epha3
Efna5	Epha3
Efna3	Epha4
Efna4	Epha4
Fgfr3	Epha4
Fgfr2	Epha4
Efna2	Epha4
Efnb2	Epha4
Efnb3	Epha4
Fgfr4	Epha4
Efna5	Epha4
Efna3	Epha5
Efna4	Epha5
Efna2	Epha5
Efna5	Epha5
Efnb2	Ephb1
Efnb3	Ephb1
Efnb2	Ephb3
Efnb3	Ephb3
Efnb2	Ephb4
Efnb3	Ephb4
Gpha2	Epha6
Efna2	Epha7
Wnt5a	Epha7
Efna2	Epha8
Efnb1	Epha4
Efnb1	Ephb1
Efnb1	Ephb2
Efnb2	Ephb2
Efnb1	Ephb3
Efnb1	Ephb4
Efnb1	Ephb6
Efna5	Epha1
Efna5	Epha2
Efna5	Epha7
Efna5	Epha8
Vegfa	Ephb2
Efnb2	Ephb6
Efnb3	Ephb2
Efnb3	Ephb6
Nrg1	Erbb2
Btc	Erbb3
Nrg1	Erbb3
Nrg2	Erbb3
Btc	Erbb4
Hbegf	Erbb4
Nrg1	Erbb4
Nrg2	Erbb4
Nrg3	Erbb4
Nrg4	Erbb4
Esam	Esam
Fam3c	Ffar2
Fgf1	Fgfr1
Fgf10	Fgfr1
Fgf11	Fgfr1
Fgf12	Fgfr1
Fgf13	Fgfr1
Fgf14	Fgfr1
Fgf17	Fgfr1
Fgf18	Fgfr1
Fgf2	Fgfr1
Fgf3	Fgfr1
Fgf5	Fgfr1
Fgf7	Fgfr1
Fgf8	Fgfr1
Fgf9	Fgfr1
Ncam1	Fgfr1
Fgf1	Fgfr2
Fgf10	Fgfr2
Fgf11	Fgfr2
Fgf12	Fgfr2
Fgf13	Fgfr2
Fgf14	Fgfr2
Fgf17	Fgfr2
Fgf18	Fgfr2
Fgf2	Fgfr2
Fgf3	Fgfr2
Fgf5	Fgfr2
Fgf7	Fgfr2
Fgf8	Fgfr2
Fgf9	Fgfr2
Cd44	Fgfr2
Timp1	Fgfr2
Cd83	Fgfr2
Fgf1	Fgfr3
Fgf10	Fgfr3
Fgf11	Fgfr3
Fgf12	Fgfr3
Fgf13	Fgfr3
Fgf14	Fgfr3
Fgf17	Fgfr3
Fgf18	Fgfr3
Fgf2	Fgfr3
Fgf3	Fgfr3
Fgf5	Fgfr3
Fgf7	Fgfr3
Fgf8	Fgfr3
Fgf9	Fgfr3
Fgf1	Fgfr4
Fgf10	Fgfr4
Fgf11	Fgfr4
Fgf12	Fgfr4
Fgf13	Fgfr4
Fgf14	Fgfr4
Fgf17	Fgfr4
Fgf18	Fgfr4
Fgf2	Fgfr4
Fgf3	Fgfr4
Fgf5	Fgfr4
Fgf7	Fgfr4
Fgf8	Fgfr4
Fgf9	Fgfr4
Pgf	Flt1
Vegfb	Flt1
Flt3l	Flt3
Figf	Flt4
Vegfc	Flt4
Anxa1	Fpr2
Camp	Fpr2
Saa1	Fpr2
Wnt7b	Fzd10
Wnt2	Fzd1
Wnt3	Fzd1
Wnt4	Fzd1
Wnt5a	Fzd1
Wnt7b	Fzd1
Wnt2	Fzd2
Wnt5a	Fzd2
Wnt2	Fzd3
Wnt5a	Fzd3
Wnt2	Fzd4
Wnt7b	Fzd4
Wnt5a	Fzd5
Wnt7a	Fzd5
Wnt4	Fzd6
Wnt5a	Fzd6
Wnt3	Fzd7
Wnt4	Fzd8
Wnt2	Fzd9
Wnt7a	Fzd9
Fam3c	Glra2
Enho	Gpr19
Ccl5	Gpr75
Grp	Grpr
Il6	Hrh1
Areg	Icam1
Icosl	Icos
Ifnb1	Ifnar1
Ifnb1	Ifnar2
Ifng	Ifngr1
Ifng	Ifngr2
Igf1	Igf1r
Igf2	Igf1r
Igf2	Igf2r
Il10	Il10ra
Il10	Il10rb
Il12a	Il12rb1
Il12b	Il12rb1
Il12a	Il12rb2
Il12b	Il12rb2
Il15	Il15ra
Il18	Il18r1
Il18	Il18rap
Il1a	Il1r1
Il1b	Il1r1
Il1rn	Il1r1
Il1a	Il1r2
Il1b	Il1r2
Il1rn	Il1r2
Il2	Il2ra
Il15	Il2rb
Il2	Il2rb
Il15	Il2rg
Il2	Il2rg
Il6	Il6r
Ctf1	Il6st
Il11	Il6st
Il6	Il6st
Lif	Il6st
Osm	Il6st
Jam2	Jam3
Figf	Kdr
Vegfc	Kdr
Wnt11	Klrg2
Wnt5b	Klrg2
L1cam	L1cam
Fam3c	Lamp1
Wnt7a	Ldlr
Nrg1	Lgr4
Rspo1	Lgr4
Rspo2	Lgr4
Rspo3	Lgr4
Rspo1	Lgr5
Rspo2	Lgr5
Rspo3	Lgr5
Rspo1	Lgr6
Rspo2	Lgr6
Rspo3	Lgr6
Ctf1	Lifr
Lif	Lifr
Osm	Lifr
Pdgfb	Lrp1
Cklf	Lrp6
Nrg1	Lsr
Lta	Ltbr
Ltb	Ltbr
Tnf	Ltbr
Tnfsf14	Ltbr
Agrp	Mc3r
Agrp	Mc4r
Gas6	Mertk
Hgf	Met
Thpo	Mpl
Bdnf	Ncam1
Gdnf	Ncam1
Nrg1	Neto2
Bdnf	Ngfr
Ntf3	Ngfr
Dlk1	Notch1
Dll1	Notch1
Dll3	Notch1
Dll4	Notch1
Jag1	Notch1
Jag2	Notch1
Dlk1	Notch2
Dll1	Notch2
Dll3	Notch2
Dll4	Notch2
Jag1	Notch2
Jag2	Notch2
Dlk1	Notch3
Dll1	Notch3
Dll3	Notch3
Dll4	Notch3
Jag1	Notch3
Jag2	Notch3
Dlk1	Notch4
Dll1	Notch4
Dll3	Notch4
Dll4	Notch4
Jag1	Notch4
Jag2	Notch4
Pgf	Nrp1
Vegfa	Nrp1
Vegfb	Nrp1
Vegfa	Nrp2
Aimp1	Ntrk1
Copa	Ntrk1
Grn	Ntrk1
Nampt	Ntrk1
Ngf	Ntrk1
Ntf3	Ntrk1
Vgf	Ntrk1
Bdnf	Ntrk2
Ntf3	Ntrk2
Ntf3	Ntrk3
Osm	Osmr
Copa	P2ry6
Nampt	P2ry6
Fam3c	Pdcd1
Pdgfa	Pdgfra
Pdgfb	Pdgfra
Pdgfb	Pdgfrb
Arf1	Pld2
Mdk	Ptprb
Ptn	Ptprb
Bmp7	Ptprk
Wnt5a	Ptprk
Ptn	Ptprs
Mdk	Ptprz1
Ptn	Ptprz1
Cadm3	Pvrl1
Pvrl3	Pvrl1
Pvrl4	Pvrl1
Pvrl3	Pvrl2
Cadm3	Pvrl3
Pvrl3	Pvr
Wnt5a	Ror1
Wnt5a	Ror2
Bmp2	Smo
Wnt4	Smo
Cort	Ssr1
Sms	Ssr1
Cort	Ssr4
Sms	Ssr4
Angpt1	Tek
Angpt2	Tek
Angptl1	Tek
Tgfb1	Tgfbr1
Tgfb2	Tgfbr1
Tgfb3	Tgfbr1
Tgfb1	Tgfbr2
Tgfb2	Tgfbr2
Tgfb3	Tgfbr2
Tgfb1	Tgfbr3
Tgfb2	Tgfbr3
Tgfb3	Tgfbr3
Tnfsf10	Tnfrsf10b
Tnfsf10	Tnfrsf11b
Lta	Tnfrsf14
Tnfsf14	Tnfrsf14
Tnfsf18	Tnfrsf18
Lta	Tnfrsf1a
Tnf	Tnfrsf1a
Lta	Tnfrsf1b
Tnf	Tnfrsf1b
Tnfsf8	Tnfrsf8
Tnfsf9	Tnfrsf9
Tshb	Tshr
Gas6	Tyro3
Vip	Vipr1
Vip	Vipr2
Xcl1	pcr1

## Sheet: pairs (NSC receptors)
interacting pairs
corresponding Ligand	Receptor (in NSC)
Inha	Acvr1b
Inhba	Acvr1b
Inhbb	Acvr1b
Bmp15	Acvr1
Bmp2	Acvr1
Bmp3	Acvr1
Bmp4	Acvr1
Bmp5	Acvr1
Bmp6	Acvr1
Bmp7	Acvr1
Inha	Acvr1
Inhba	Acvr1
Inhbb	Acvr1
Bmp15	Bmpr1a
Bmp2	Bmpr1a
Bmp3	Bmpr1a
Bmp4	Bmpr1a
Bmp5	Bmpr1a
Bmp6	Bmpr1a
Bmp7	Bmpr1a
Bmp15	Bmpr1b
Bmp2	Bmpr1b
Bmp3	Bmpr1b
Bmp4	Bmpr1b
Bmp5	Bmpr1b
Bmp6	Bmpr1b
Bmp7	Bmpr1b
Bmp15	Bmpr2
Bmp2	Bmpr2
Bmp3	Bmpr2
Bmp4	Bmpr2
Bmp5	Bmpr2
Bmp6	Bmpr2
Bmp7	Bmpr2
Cadm3	Cadm1
Crtam	Cadm1
Pvrl3	Cadm1
Cadm3	Cadm4
Csf1	Csf1r
Cd70	Cd27
Edn2	Ednra
Areg	Egfr
Btc	Egfr
Copa	Egfr
Egf	Egfr
Grn	Egfr
Hbegf	Egfr
Mif	Egfr
Tgfa	Egfr
Efna2	Epha3
Efna3	Epha3
Efna4	Epha3
Efna5	Epha3
Efna2	Epha4
Efna3	Epha4
Efna4	Epha4
Efna5	Epha4
Efnb1	Epha4
Efnb2	Epha4
Efnb3	Epha4
Fgfr2	Epha4
Fgfr3	Epha4
Fgfr4	Epha4
Efna2	Epha5
Efna3	Epha5
Efna4	Epha5
Efna5	Epha5
Efnb1	Ephb1
Efnb2	Ephb1
Efnb3	Ephb1
Efnb1	Ephb2
Efnb1	Ephb3
Efnb2	Ephb3
Efnb3	Ephb3
Efnb1	Ephb4
Efnb2	Ephb4
Efnb3	Ephb4
Efnb1	Ephb6
Nrg1	Erbb2
Fgf1	Fgfr1
Fgf10	Fgfr1
Fgf11	Fgfr1
Fgf12	Fgfr1
Fgf13	Fgfr1
Fgf14	Fgfr1
Fgf17	Fgfr1
Fgf18	Fgfr1
Fgf2	Fgfr1
Fgf3	Fgfr1
Fgf5	Fgfr1
Fgf9	Fgfr1
Ncam1	Fgfr1
Cd44	Fgfr2
Fgf1	Fgfr2
Fgf10	Fgfr2
Fgf11	Fgfr2
Fgf12	Fgfr2
Fgf13	Fgfr2
Fgf14	Fgfr2
Fgf17	Fgfr2
Fgf18	Fgfr2
Fgf2	Fgfr2
Fgf3	Fgfr2
Fgf5	Fgfr2
Fgf7	Fgfr2
Fgf8	Fgfr2
Fgf9	Fgfr2
Fgfr1	Fgfr2
Timp1	Fgfr2
Fgf1	Fgfr3
Fgf10	Fgfr3
Fgf11	Fgfr3
Fgf12	Fgfr3
Fgf13	Fgfr3
Fgf14	Fgfr3
Fgf17	Fgfr3
Fgf18	Fgfr3
Fgf2	Fgfr3
Fgf3	Fgfr3
Fgf5	Fgfr3
Fgf7	Fgfr3
Fgf8	Fgfr3
Fgf9	Fgfr3
Fgfr2	Fgfr3
Pgf	Flt1
Vegfb	Flt1
Flt3l	Flt3
Wnt2	Fzd1
Wnt3	Fzd1
Wnt4	Fzd1
Wnt5a	Fzd1
Wnt7b	Fzd1
Wnt2	Fzd2
Wnt5a	Fzd2
Wnt2	Fzd3
Wnt5a	Fzd3
Wnt2	Fzd4
Wnt7b	Fzd4
Wnt5a	Fzd5
Wnt7a	Fzd5
Wnt7a	Fzd9
Enho	Gpr19
Il6	Hrh1
Ifnb1	Ifnar1
Ifnb1	Ifnar2
Ifng	Ifngr1
Ifng	Ifngr2
Igf1	Igf1r
Igf2	Igf1r
Il10	Il10rb
Il15	Il15ra
Ctf1	Il6st
Il11	Il6st
Il6	Il6st
Lif	Il6st
Osm	Il6st
Jam2	Jam3
Fam3c	Lamp1
Wnt7a	Ldlr
Nrg1	Lgr4
Rspo1	Lgr4
Rspo2	Lgr4
Rspo3	Lgr4
Rspo1	Lgr6
Rspo2	Lgr6
Rspo3	Lgr6
Ctf1	Lifr
Lif	Lifr
Osm	Lifr
Pdgfb	Lrp1
Cklf	Lrp6
Lta	Ltbr
Ltb	Ltbr
Tnf	Ltbr
Tnfsf14	Ltbr
Gas6	Mertk
Dlk1	Notch1
Dll1	Notch1
Dll3	Notch1
Dll4	Notch1
Jag1	Notch1
Jag2	Notch1
Dlk1	Notch2
Dll1	Notch2
Dll3	Notch2
Dll4	Notch2
Jag1	Notch2
Jag2	Notch2
Dlk1	Notch3
Dll1	Notch3
Dll3	Notch3
Dll4	Notch3
Jag1	Notch3
Jag2	Notch3
Dlk1	Notch4
Dll1	Notch4
Dll3	Notch4
Dll4	Notch4
Jag1	Notch4
Jag2	Notch4
Bdnf	Ntrk2
Ntf3	Ntrk2
Osm	Osmr
Pdgfb	Pdgfrb
Arf1	Pld2
Mdk	Ptprb
Ptn	Ptprb
Ptn	Ptprs
Mdk	Ptprz1
Ptn	Ptprz1
Bmp2	Smo
Wnt4	Smo
Cort	Ssr1
Sms	Ssr1
Cort	Ssr4
Sms	Ssr4
Tgfb1	Tgfbr1
Tgfb2	Tgfbr1
Tgfb3	Tgfbr1
Lta	Tnfrsf1a
Tnf	Tnfrsf1a
Tshb	Tshr
Gas6	Tyro3

## Sheet: pairs (NSC ligands)
interacting pairs
Ligand (in NSC)	corresponding Receptor
Bmp7	Acvr1
Bmp7	Acvr2b
Bmp7	Bmpr1a
Bmp7	Bmpr1b
Bmp7	Bmpr2
Bmp7	Ptprk
Pvrl3	Cadm1
Cadm3	Cadm4
Cadm3	Cadm1
Cadm3	Pvrl3
Ccl25	Ackr4
Ccl25	Ccr9
Ccl3	Ccr1
Ccl3	Ccr3
Ccl3	Ccr5
Ccl4	Ccr5
Ccl4	Cnr2
Cd83	Fgfr2
Copa	Egfr
Copa	P2ry6
Csf1	Csf1r
Ctf1	Il6st
Ctf1	Lifr
Cxcl5	Ackr1
Dlk1	Notch1
Dlk1	Notch2
Dlk1	Notch3
Dlk1	Notch4
Dll1	Notch1
Dll1	Notch2
Dll1	Notch3
Dll1	Notch4
Eda	Edar
Efna2	Epha1
Efna2	Epha2
Efna2	Epha3
Efna2	Epha4
Efna2	Epha5
Efna2	Epha7
Efna2	Epha8
Efna5	Epha1
Efna5	Epha2
Efna5	Epha3
Efna5	Epha4
Efna5	Epha5
Efna5	Epha7
Efna5	Epha8
Efnb1	Epha4
Efnb1	Ephb1
Efnb1	Ephb2
Efnb1	Ephb3
Efnb1	Ephb4
Efnb1	Ephb6
Efnb2	Epha4
Efnb2	Ephb1
Efnb2	Ephb2
Efnb2	Ephb3
Efnb2	Ephb4
Efnb2	Ephb6
Efnb3	Epha4
Efnb3	Ephb1
Efnb3	Ephb2
Efnb3	Ephb3
Efnb3	Ephb4
Efnb3	Ephb6
Enho	Gpr19
Efna5	Epha3
Fgf11	Fgfr1
Fgf11	Fgfr2
Fgf11	Fgfr3
Fgf11	Fgfr4
Fgf12	Fgfr1
Fgf12	Fgfr2
Fgf12	Fgfr3
Fgf12	Fgfr4
Fgf13	Fgfr1
Fgf13	Fgfr2
Fgf13	Fgfr3
Fgf13	Fgfr4
Fgf1	Fgfr1
Fgf1	Fgfr2
Fgf1	Fgfr3
Fgf1	Fgfr4
Fgf2	Cd44
Fgf2	Fgfr1
Fgf2	Fgfr2
Fgf2	Fgfr3
Fgf2	Fgfr4
Ncam1	Fgfr1
Wnt7a	Fzd9
Grn	Egfr
Hbegf	Egfr
Hgf	Cd44
Hgf	Met
Icosl	Icos
Il18	Il18r1
Il18	Il18rap
Il2	Il2ra
Il2	Il2rb
Il2	Il2rg
Inhbb	Acvr1
Inhbb	Acvr1b
Inhbb	Acvr2b
Jag1	Notch1
Jag1	Notch2
Jag1	Notch3
Jag1	Notch4
Jam2	Jam3
Cklf	Lrp6
Fam3c	Lamp1
Mdk	Ptprb
Mdk	Ptprz1
Gas6	Mertk
Mif	Egfr
Nampt	P2ry6
Pdgfa	Pdgfra
Pgf	Flt1
Pgf	Nrp1
Arf1	Pld2
Ptn	Alk
Ptn	Ptprb
Ptn	Ptprs
Ptn	Ptprz1
Rspo3	Lgr4
Rspo3	Lgr6
Sms	Ssr1
Sms	Ssr4
Tgfa	Egfr
Tgfa	Egfr
Tgfb2	Tgfbr1
Tgfb2	Tgfbr2
Tgfb2	Tgfbr3
Gas6	Tyro3
Vegfa	Ephb2
Vegfb	Flt1
Vegfb	Nrp1
Vgf	Ntrk1
Wnt7a	Fzd5
Wnt7a	Ldlr
Wnt7b	Fzd10
Wnt7b	Fzd1
Wnt7b	Fzd4
