# Supplementary material for: Restoring carboxypeptidase E rescues BDNF maturation and neurogenesis in aged brains
Source: Life Med. 2023 Apr 11;2(2):lnad015. doi: 10.1093/lifemedi/lnad015 (PMC11749474; doi:10.1093/lifemedi/lnad015)
Supplement: lnad015_suppl_Supplementary_Table_S2 [file lnad015_suppl_Supplementary_Table_S2.xlsx]

## Sheet: SVZ markers-DatasetA
p_val	avg_logFC	pct.1	pct.2	p_val_adj	cluster	gene
0	2.06482	0.901	0.182	0	Astrocytes	Mfge8
0	2.01719	0.963	0.287	0	Astrocytes	Slc1a2
0	1.97587	0.981	0.347	0	Astrocytes	Aldoc
0	1.95657	0.929	0.199	0	Astrocytes	Plpp3
0	1.91889	0.964	0.312	0	Astrocytes	Clu
0	1.86293	0.857	0.125	0	Astrocytes	Gja1
0	1.81887	0.825	0.171	0	Astrocytes	Htra1
0	1.78338	0.781	0.105	0	Astrocytes	Cldn10
0	1.78311	0.937	0.246	0	Astrocytes	Slc1a3
0	1.74996	0.751	0.099	0	Astrocytes	F3
0	1.73936	0.876	0.159	0	Astrocytes	Ntsr2
0	1.73628	0.763	0.111	0	Astrocytes	Cxcl14
0	1.69845	0.854	0.168	0	Astrocytes	Gpr37l1
0	1.64168	0.945	0.247	0	Astrocytes	Atp1a2
0	1.57874	0.809	0.16	0	Astrocytes	Bcan
0	1.5704	0.734	0.132	0	Astrocytes	S1pr1
0	1.47183	0.856	0.178	0	Astrocytes	Cspg5
0	2.62619	0.838	0.044	0	Astrocytes	Agt
0	2.39233	0.784	0.084	0	Astrocytes	Itih3
0	2.29418	0.903	0.13	0	Astrocytes	Slc6a11
0	1.6122	0.849	0.208	0	Astrocytes	Atp1b2
0	2.54905	0.889	0.017	0	Astrocytes	Ifit3b
1.9734e-302	2.79152	0.933	0.027	3.64546e-298	Astrocytes	Ifit3
5.09397e-261	1.75075	0.644	0.014	9.41009e-257	Astrocytes	Usp18
6.00464e-231	2.4406	0.733	0.021	1.10924e-226	Astrocytes	Ifit1
1.31664e-23	1.0997	0.822	0.212	2.43224e-19	Astrocytes	Fxyd1
5.44554e-23	1.12421	0.822	0.209	1.00595e-18	Astrocytes	Nkain4
0	2.82852	0.918	0.059	0	COPs	Fyn
0	2.12874	0.76	0.04	0	COPs	Tnr
0	2.05585	0.655	0.025	0	COPs	Gpr17
0	1.7394	0.643	0.034	0	COPs	Rnd2
2.26289e-271	2.26201	0.784	0.078	4.18024e-267	COPs	Lims2
1.72763e-227	2.26063	0.825	0.107	3.19146e-223	COPs	Mpzl1
2.18468e-173	1.46437	0.69	0.087	4.03576e-169	COPs	Slc44a1
1.58909e-162	2.86332	0.988	0.298	2.93552e-158	COPs	Sirt2
7.50966e-145	2.13332	0.906	0.226	1.38726e-140	COPs	Dynll2
8.54828e-140	1.41821	0.749	0.12	1.57912e-135	COPs	Bcas1
2.32988e-131	2.17921	0.766	0.155	4.30399e-127	COPs	Pdcd4
1.84615e-114	1.5207	0.871	0.221	3.41039e-110	COPs	Gltp
1.6305e-113	1.73764	0.93	0.286	3.01202e-109	COPs	S100b
3.97247e-108	1.74014	0.965	0.312	7.33834e-104	COPs	Cnp
4.60255e-108	1.50515	0.807	0.177	8.5023e-104	COPs	Tubb4a
6.62229e-92	1.30411	0.801	0.193	1.22333e-87	COPs	Pllp
0	3.44109	0.931	0.05	0	Endothelial cells	Itm2a
0	3.40982	0.949	0.044	0	Endothelial cells	Cldn5
0	3.30997	0.959	0.062	0	Endothelial cells	Ly6c1
0	3.0397	0.908	0.045	0	Endothelial cells	Ly6a
0	2.93533	0.802	0.026	0	Endothelial cells	Pglyrp1
0	2.84282	0.818	0.02	0	Endothelial cells	Slco1a4
0	2.6178	0.776	0.02	0	Endothelial cells	Flt1
0	2.45353	0.76	0.028	0	Endothelial cells	Egfl7
0	2.41445	0.792	0.053	0	Endothelial cells	Pltp
0	2.30815	0.758	0.084	0	Endothelial cells	Slc2a1
0	2.28109	0.728	0.067	0	Endothelial cells	Id1
0	2.26225	0.713	0.063	0	Endothelial cells	Spock2
0	2.24601	0.817	0.049	0	Endothelial cells	Igfbp7
0	2.19858	0.669	0.039	0	Endothelial cells	Slc9a3r2
0	2.13471	0.883	0.253	0	Endothelial cells	Tsc22d1
0	2.09559	0.731	0.083	0	Endothelial cells	Ifitm3
0	2.03643	0.666	0.065	0	Endothelial cells	Ramp2
0	1.83081	0.755	0.09	0	Endothelial cells	Klf2
0	1.73327	0.872	0.239	0	Endothelial cells	Ly6e
0	1.67948	0.783	0.164	0	Endothelial cells	Id3
0	3.11712	0.822	0.004	0	Ependymal cells	Ccdc153
0	3.02038	0.857	0.074	0	Ependymal cells	Rarres2
0	2.81538	0.752	0.003	0	Ependymal cells	Tmem212
0	2.53232	0.704	0.007	0	Ependymal cells	1110017D15Rik
0	2.51616	0.727	0.004	0	Ependymal cells	Fam183b
0	2.50248	0.631	0.007	0	Ependymal cells	Mia
0	2.49659	0.694	0.004	0	Ependymal cells	Dynlrb2
0	2.39397	0.665	0.004	0	Ependymal cells	Rsph1
0	2.18695	0.609	0.004	0	Ependymal cells	Meig1
0	2.14907	0.638	0.032	0	Ependymal cells	Riiad1
0	1.945	0.897	0.265	0	Ependymal cells	Chchd10
0	2.60678	0.762	0.091	0	Mature neurons	Snhg11
0	2.56862	0.902	0.334	0	Mature neurons	Meg3
0	2.2811	0.584	0.047	0	Mature neurons	Ndrg4
0	2.14639	0.501	0.099	0	Mature neurons	Pcp4
0	2.14301	0.445	0.056	0	Mature neurons	Arpp21
0	2.04272	0.571	0.044	0	Mature neurons	Snap25
0	1.99296	0.431	0.018	0	Mature neurons	Scg2
0	1.87614	0.641	0.093	0	Mature neurons	Ly6h
0	1.81158	0.29	0.012	0	Mature neurons	Resp18
0	1.7907	0.432	0.024	0	Mature neurons	Camk2b
0	1.75175	0.464	0.06	0	Mature neurons	Ncdn
0	1.7418	0.473	0.02	0	Mature neurons	Eno2
0	1.69438	0.463	0.029	0	Mature neurons	Syt1
0	1.65574	0.35	0.016	0	Mature neurons	Hpca
2.08e-303	1.90927	0.365	0.057	3.84e-299	Mature neurons	Ppp1r1b
3.32e-301	2.19628	0.252	0.026	6.12e-297	Mature neurons	Penk
5.5e-248	2.06484	0.564	0.179	1.02e-243	Mature neurons	Ppp3ca
0	3.26417	0.842	0.088	0	Microglia	Ccl4
0	2.81425	0.974	0.167	0	Microglia	Junb
0	2.70599	0.706	0.054	0	Microglia	Ccl3
0	2.48381	0.728	0.035	0	Microglia	Atf3
0	2.37356	0.946	0.237	0	Microglia	Jun
0	2.31992	0.871	0.128	0	Microglia	Btg2
0	2.2323	0.875	0.163	0	Microglia	Fos
0	2.15797	0.793	0.058	0	Microglia	Zfp36
0	2.11761	0.672	0.039	0	Microglia	Socs3
0	2.10532	0.712	0.058	0	Microglia	Adrb2
0	2.10205	0.997	0.198	0	Microglia	C1qc
0	2.07392	0.997	0.23	0	Microglia	C1qa
0	2.0717	0.997	0.239	0	Microglia	C1qb
0	2.06169	0.796	0.155	0	Microglia	Ier2
0	2.05492	0.99	0.203	0	Microglia	Hexb
0	2.03249	0.816	0.111	0	Microglia	Ier5
0	2.0136	0.992	0.201	0	Microglia	Ctss
0	1.95272	0.929	0.106	0	Microglia	Selplg
0	1.9475	0.904	0.099	0	Microglia	P2ry12
0	1.94262	0.904	0.104	0	Microglia	Csf1r
0	1.92818	0.894	0.093	0	Microglia	Gpr34
0	1.91238	0.966	0.241	0	Microglia	Lgmn
0	1.90725	0.845	0.079	0	Microglia	Cx3cr1
0	1.85723	0.797	0.087	0	Microglia	Fcrls
0	1.84824	0.93	0.13	0	Microglia	Trem2
0	1.78442	0.952	0.155	0	Microglia	Fcer1g
0	1.77825	0.847	0.086	0	Microglia	Tmem119
0	1.77743	0.979	0.197	0	Microglia	Tyrobp
0	1.75347	0.816	0.089	0	Microglia	Olfml3
0	1.75013	0.685	0.06	0	Microglia	Kctd12
0	1.74544	0.864	0.098	0	Microglia	Fcgr3
0	1.71697	0.854	0.1	0	Microglia	Laptm5
0	1.68517	0.847	0.096	0	Microglia	Ly86
0	1.64946	0.767	0.08	0	Microglia	Cd53
0	1.61888	0.714	0.078	0	Microglia	Ltc4s
0	1.60945	0.864	0.13	0	Microglia	Rgs10
0	1.59494	0.69	0.063	0	Microglia	Pld4
0	1.58926	0.825	0.106	0	Microglia	Aif1
0	1.56683	0.72	0.078	0	Microglia	Unc93b1
0	1.55634	0.723	0.076	0	Microglia	Cd68
0	1.53533	0.716	0.08	0	Microglia	Vsir
0	1.53457	0.9	0.245	0	Microglia	Ctsz
0	1.5145	0.683	0.073	0	Microglia	Lpcat2
0	1.48271	0.756	0.138	0	Microglia	Grn
0	1.43415	0.852	0.198	0	Microglia	Cyba
0	5.11722	1	0.021	0	Microglia	Cd74
0	4.59765	0.861	0.001	0	Microglia	Igkc
0	3.64385	0.917	0.007	0	Microglia	H2-Ab1
0	3.64215	0.861	0.002	0	Microglia	H2-Aa
0	3.39137	0.861	0.003	0	Microglia	H2-Eb1
0	3.37181	0.778	0	0	Microglia	Iglc2
0	3.23371	0.722	0	0	Microglia	Ly6d
0	3.13915	0.861	0.001	0	Microglia	Cd79a
0	2.81623	0.75	0	0	Microglia	Iglc3
0	2.5501	0.75	0.004	0	Microglia	H2-DMb2
0	2.37895	0.639	0.008	0	Microglia	Ltb
9.49768e-248	2.7064	0.694	0.014	1.75451e-243	Microglia	Cd79b
4.24217e-84	2.92344	0.917	0.083	7.83656e-80	Microglia	Ighm
1.89136e-64	2.77822	0.833	0.086	3.49391e-60	Microglia	Cd52
1.34211e-35	1.75623	0.75	0.12	2.47928e-31	Microglia	Shisa5
2.89494e-31	0.902247	0.745	0.138	5.34782e-27	Microglia	Siglech
4.39216e-28	1.64899	0.944	0.28	8.11364e-24	Microglia	H2-D1
6.76605e-21	0.629758	0.843	0.219	1.24989e-16	Microglia	Acsl3
3.08832e-19	1.32689	0.917	0.303	5.70505e-15	Microglia	Ly6e
1.38379e-18	0.71858	1	0.361	2.55627e-14	Microglia	Slc1a3
2.038e-17	0.51776	0.961	0.282	3.7648e-13	Microglia	Gpr37l1
5.95995e-17	0.693246	0.941	0.321	1.10098e-12	Microglia	Plpp3
4.84918e-16	0.545082	0.902	0.278	8.9579e-12	Microglia	Ntsr2
5.28066e-16	0.532068	0.922	0.302	9.75497e-12	Microglia	Mfge8
1.04503e-14	0.360749	0.902	0.28	1.93049e-10	Microglia	Htra1
3.55931e-13	0.345793	0.902	0.291	6.57512e-09	Microglia	Cspg5
0	3.69284	1	0.28	0	MOLs	Plp1
0	3.27388	0.868	0.128	0	MOLs	Ptgds
0	3.09644	0.966	0.056	0	MOLs	Cldn11
0	2.84702	0.989	0.184	0	MOLs	Cryab
0	2.79843	0.985	0.222	0	MOLs	Cnp
0	2.73257	0.969	0.186	0	MOLs	Car2
0	2.69216	0.942	0.083	0	MOLs	Mal
0	2.65818	0.926	0.052	0	MOLs	Mag
0	2.64185	0.923	0.039	0	MOLs	Ermn
0	2.58953	0.919	0.086	0	MOLs	Apod
0	2.55331	0.88	0.025	0	MOLs	Mog
0	2.51908	0.946	0.103	0	MOLs	2020-09-04
0	2.51604	0.768	0.024	0	MOLs	Opalin
0	2.47598	0.98	0.257	0	MOLs	Trf
0	2.42845	0.908	0.057	0	MOLs	Ppp1r14a
0	2.37099	0.901	0.079	0	MOLs	Tubb4a
0	2.35528	0.986	0.295	0	MOLs	Gatm
0	2.3349	0.978	0.214	0	MOLs	Aplp1
0	2.2676	0.866	0.064	0	MOLs	Kctd13
0	2.25673	0.956	0.163	0	MOLs	Stmn4
0	2.10289	0.847	0.07	0	MOLs	Enpp2
0	2.04931	0.694	0.063	0	MOLs	Il33
0	1.95916	0.706	0.028	0	MOLs	Tspan2
0	1.95765	0.656	0.016	0	MOLs	Hapln2
0	1.95675	0.718	0.018	0	MOLs	Aspa
0	1.9266	0.929	0.195	0	MOLs	Qdpr
0	1.89332	0.812	0.163	0	MOLs	Gstp1
0	1.84748	0.673	0.044	0	MOLs	Grb14
0	1.83058	0.667	0.023	0	MOLs	Ugt8a
0	1.8183	0.716	0.041	0	MOLs	Epb41l3
0	1.81163	0.734	0.052	0	MOLs	Ttll7
0	1.80823	0.683	0.07	0	MOLs	Ppp1r16b
0	1.79958	0.774	0.091	0	MOLs	Dbndd2
0	1.74755	0.725	0.073	0	MOLs	Desi1
0	1.74492	0.694	0.038	0	MOLs	Gpr37
0	1.74108	0.649	0.036	0	MOLs	Tnfaip6
0	1.71154	0.656	0.026	0	MOLs	Tmem151a
0	1.68967	0.78	0.112	0	MOLs	Josd2
0	1.68218	0.902	0.261	0	MOLs	Fez1
0	1.68104	0.678	0.068	0	MOLs	Tppp3
0	1.6636	0.817	0.11	0	MOLs	Pllp
0	1.60979	0.915	0.264	0	MOLs	Csrp1
0	1.50845	0.807	0.197	0	MOLs	Arpc1a
0	1.48672	0.817	0.209	0	MOLs	Rnf13
0	1.46742	0.77	0.159	0	MOLs	Slc48a1
0	1.45536	0.831	0.197	0	MOLs	Bin1
0	1.39494	0.854	0.218	0	MOLs	App
0	0.975417	0.744	0.133	0	MOLs	Olig1
6.14877e-79	1.05659	0.708	0.103	1.13586e-74	MOLs	Ptprd
1.15932e-32	0.549574	0.885	0.246	2.14161e-28	MOLs	Gja1
3.55512e-30	0.649929	0.938	0.32	6.56738e-26	MOLs	Plpp3
0	2.58175	0.921	0.103	0	NBs	Tubb3
0	2.44084	0.805	0.037	0	NBs	Igfbpl1
0	2.38222	0.845	0.068	0	NBs	Stmn2
0	2.3096	0.86	0.119	0	NBs	Sox4
0	2.26842	0.86	0.086	0	NBs	Sox11
0	2.20733	0.795	0.128	0	NBs	Ccnd2
0	2.14617	0.803	0.109	0	NBs	Meis2
0	2.04477	0.738	0.077	0	NBs	Map1b
0	2.00762	0.739	0.057	0	NBs	Cd24a
0	1.90663	0.843	0.156	0	NBs	Hn1
0	1.81462	0.91	0.231	0	NBs	Marcksl1
0	1.80127	0.878	0.22	0	NBs	Rtn1
0	1.79356	0.908	0.295	0	NBs	Tubb5
0	1.72585	0.884	0.274	0	NBs	Tubb2b
0	1.46302	0.883	0.27	0	NBs	Nnat
0	1.51363	0.964	0.438	0	NSCs	Aldoc
0	1.41858	0.983	0.572	0	NSCs	Mt3
0	1.38334	0.98	0.476	0	NSCs	Mt2
0	1.38198	0.999	0.757	0	NSCs	Mt1
4.2e-306	1.41032	0.855	0.362	7.76e-302	NSCs	Prdx6
3.96e-282	1.55799	0.879	0.488	7.31e-278	NSCs	Cpe
8.78e-266	1.28534	0.861	0.387	1.62e-261	NSCs	Gstm1
1.02e-262	1.76629	0.504	0.118	1.89e-258	NSCs	Crym
1.27e-247	1.42003	0.635	0.2	2.35e-243	NSCs	Fxyd1
4.32e-229	1.53641	0.468	0.118	7.98e-225	NSCs	S100a6
8.71e-202	1.20511	0.792	0.384	1.61e-197	NSCs	Gstm5
0	2.44953	0.784	0.009	0	OPCs	C1ql1
0	2.42796	0.809	0.006	0	OPCs	Pdgfra
0	2.41712	0.958	0.169	0	OPCs	Olig1
0	2.02929	0.725	0.044	0	OPCs	Matn4
0	1.93032	0.7	0.042	0	OPCs	Cntn1
0	1.83492	0.915	0.216	0	OPCs	Ptprz1
0	1.73994	0.798	0.131	0	OPCs	Tmem100
0	1.62809	0.94	0.258	0	OPCs	Cspg5
0	1.59211	0.819	0.167	0	OPCs	Scrg1
0	4.51557	0.989	0.025	0	Pericytes	Vtn
0	3.29814	0.928	0.031	0	Pericytes	Rgs5
0	3.27271	0.88	0.014	0	Pericytes	Higd1b
0	3.11286	0.877	0.011	0	Pericytes	Ndufa4l2
0	2.63943	0.845	0.04	0	Pericytes	Myl9
0	2.53824	0.853	0.081	0	Pericytes	Cald1
0	2.50421	0.944	0.117	0	Pericytes	Igfbp7
0	2.49029	0.675	0.009	0	Pericytes	Atp13a5
0	2.41992	0.664	0.019	0	Pericytes	Rgs4
0	2.35046	0.651	0.019	0	Pericytes	Cox4i2
0	2.33559	0.712	0.039	0	Pericytes	Nbl1
0	2.29941	0.709	0.042	0	Pericytes	Pdgfrb
5.80739e-217	1.60767	0.829	0.214	1.0728e-212	Pericytes	Gng11
0	4.28667	0.8	0.006	0	PVMs	Wfdc17
0	3.72646	0.978	0.005	0	PVMs	Pf4
0	2.28698	0.622	0.001	0	PVMs	Ms4a7
0	2.23574	0.711	0.028	0	PVMs	Dab2
1.42652e-197	2.21701	0.644	0.038	2.6352e-193	PVMs	Stab1
1.95652e-174	3.67305	0.978	0.117	3.61427e-170	PVMs	Lyz2
2.18512e-55	1.44768	0.922	0.251	4.03657e-51	PVMs	Fcer1g
2.08847e-52	1.29155	0.989	0.291	3.85803e-48	PVMs	Tyrobp
2.67162e-41	1.053	0.978	0.294	4.93529e-37	PVMs	C1qc
8.96457e-39	0.965514	1	0.322	1.65603e-34	PVMs	C1qa
2.33279e-33	0.889522	0.967	0.33	4.30937e-29	PVMs	C1qb
0	4.74444	0.839	0.005	0	T cells	Ccl5
0	3.12618	0.821	0	0	T cells	Nkg7
0	2.76358	0.875	0	0	T cells	Ms4a4b
0	2.5396	0.821	0	0	T cells	Cd3g
0	2.42559	0.732	0.001	0	T cells	Trbc2
0	2.40378	0.786	0.021	0	T cells	Hcst
0	2.37745	0.732	0	0	T cells	Cd3d
0	1.94873	0.661	0.002	0	T cells	Gimap4
9.2833e-164	2.97019	0.929	0.064	1.7149e-159	T cells	AW112010
1.53099e-148	2.9061	1	0.086	2.8282e-144	T cells	Cd52
4.5836e-133	2.05818	0.786	0.054	8.46728e-129	T cells	Rac2
6.08108e-70	1.9847	0.839	0.119	1.12336e-65	T cells	Shisa5
1.59744e-65	1.60575	0.821	0.111	2.95095e-61	T cells	Ptpn18
7.90218e-65	1.40599	0.696	0.078	1.45977e-60	T cells	Fxyd5
1.49437e-62	1.71697	0.804	0.117	2.76055e-58	T cells	Arhgdib
3.38427e-57	1.60076	0.875	0.151	6.25176e-53	T cells	Crip1
2.37147e-51	1.74213	0.857	0.164	4.38082e-47	T cells	H2-K1
9.92466e-46	1.3471	0.786	0.142	1.83338e-41	T cells	Limd2
1.52076e-40	1.76026	0.946	0.28	2.8093e-36	T cells	H2-D1
0	2.89572	0.875	0.144	0	TAPs	Hmgb2
0	2.69298	0.959	0.293	0	TAPs	Hmgn2
0	2.64931	0.734	0.008	0	TAPs	2810417H13Rik
0	2.18514	0.921	0.146	0	TAPs	Ccnd2
0	2.09597	0.653	0.01	0	TAPs	Rrm2
0	2.07031	0.709	0.021	0	TAPs	Lockd
0	2.06785	0.953	0.314	0	TAPs	Tubb5
0	1.83614	0.914	0.294	0	TAPs	H2afv
0	1.76539	0.788	0.12	0	TAPs	2700094K13Rik
0	1.73546	0.798	0.116	0	TAPs	Sox11
0	1.68204	0.788	0.095	0	TAPs	Hmgb3
0	1.63864	0.888	0.215	0	TAPs	Hnrnpa1
0	1.40025	0.823	0.181	0	TAPs	Hn1
0	1.39223	0.755	0.15	0	TAPs	Cdk4
0	1.33813	0.903	0.255	0	TAPs	Marcksl1
0	3.87174	0.828	0.013	0	VSMCs	Acta2
0	3.51152	0.96	0.142	0	VSMCs	Crip1
0	3.41614	0.883	0.04	0	VSMCs	Myl9
0	3.15869	0.698	0.004	0	VSMCs	Tagln
0	2.83687	0.639	0.014	0	VSMCs	Tpm2
0	2.62882	0.626	0.025	0	VSMCs	Mgp
0	2.05982	0.881	0.117	0	VSMCs	Igfbp7

## Sheet: DG markers-DatasetA
p_val	avg_logFC	pct.1	pct.2	p_val_adj	cluster	gene
0	2.55458	0.978	0.248	0	Astrocytes	Clu
0	2.54938	0.976	0.265	0	Astrocytes	Slc1a2
0	2.50992	0.897	0.056	0	Astrocytes	Gja1
0	2.47882	0.902	0.07	0	Astrocytes	Ntsr2
0	2.47233	0.961	0.141	0	Astrocytes	Plpp3
0	2.45937	0.993	0.301	0	Astrocytes	Aldoc
0	2.36584	0.979	0.295	0	Astrocytes	Mt2
0	2.36017	0.956	0.196	0	Astrocytes	Slc1a3
0	2.3519	0.861	0.073	0	Astrocytes	Pla2g7
0	2.31808	0.817	0.044	0	Astrocytes	Cldn10
0	2.21194	0.888	0.144	0	Astrocytes	Mfge8
0	2.19663	0.903	0.118	0	Astrocytes	Gpr37l1
0	2.18792	0.966	0.214	0	Astrocytes	Atp1a2
0	2.15959	0.82	0.075	0	Astrocytes	Cxcl14
0	2.14594	0.85	0.124	0	Astrocytes	Htra1
0	2.12123	0.751	0.05	0	Astrocytes	F3
0	2.05515	0.8	0.088	0	Astrocytes	Gm3764
0	2.01291	0.831	0.098	0	Astrocytes	Atp1b2
0	2.00132	0.826	0.113	0	Astrocytes	Ttyh1
0	1.93751	0.674	0.029	0	Astrocytes	Gjb6
0	1.90827	0.874	0.225	0	Astrocytes	Tspan7
0	1.88411	0.953	0.284	0	Astrocytes	Ndrg2
0	1.81572	0.697	0.078	0	Astrocytes	Acsl3
0	1.81571	0.904	0.249	0	Astrocytes	Gstm1
0	1.81328	0.965	0.331	0	Astrocytes	Sparcl1
0	1.80397	0.693	0.074	0	Astrocytes	Scg3
0	1.80012	0.861	0.192	0	Astrocytes	Prdx6
0	1.79968	0.791	0.116	0	Astrocytes	Mmd2
0	1.79197	0.801	0.119	0	Astrocytes	Bcan
0	1.78663	0.646	0.044	0	Astrocytes	Mlc1
0	1.77152	0.887	0.218	0	Astrocytes	Gpm6a
0	1.77024	0.752	0.107	0	Astrocytes	Ntrk2
0	1.75541	0.699	0.097	0	Astrocytes	Dclk1
0	1.70692	0.659	0.044	0	Astrocytes	Acsbg1
0	1.69664	0.707	0.078	0	Astrocytes	Fxyd1
0	1.5902	0.718	0.109	0	Astrocytes	S1pr1
0	1.45626	0.767	0.14	0	Astrocytes	Chchd10
0	1.29566	0.834	0.156	0	Astrocytes	Cspg5
0	4.76035	1	0.027	0	B cells	Cd74
0	4.68859	1	0.002	0	B cells	Igkc
0	3.49701	0.979	0.005	0	B cells	H2-Aa
0	3.42314	0.917	0.011	0	B cells	H2-Ab1
0	3.23558	0.979	0.005	0	B cells	H2-Eb1
0	3.18429	0.812	0	0	B cells	Iglc2
0	3.16749	0.812	0	0	B cells	Ly6d
0	2.97578	0.688	0	0	B cells	Iglc3
0	2.8841	0.833	0.001	0	B cells	Cd79a
0	2.87697	0.875	0.021	0	B cells	Cd79b
0	2.45661	0.792	0.007	0	B cells	H2-DMb2
0	2.28584	0.667	0.011	0	B cells	Ltb
0	2.11925	0.625	0.003	0	B cells	Ptprcap
5.86598e-84	2.47608	0.979	0.126	1.0865e-79	B cells	Cd52
1.35708e-63	2.28678	0.917	0.149	2.51358e-59	B cells	Ighm
8.69715e-45	1.93094	0.833	0.171	1.61089e-40	B cells	Shisa5
1.13483e-30	1.45559	0.833	0.186	2.10193e-26	B cells	Klf2
0	2.72811	0.847	0.005	0	Cajal-Retzius	Reln
0	2.57296	0.931	0.101	0	Cajal-Retzius	Pcp4
0	2.34699	0.793	0.018	0	Cajal-Retzius	Ndnf
0	1.96124	0.844	0.118	0	Cajal-Retzius	Snhg11
0	1.88271	0.826	0.115	0	Cajal-Retzius	Ly6h
0	1.81366	0.698	0.048	0	Cajal-Retzius	Stmn2
0	1.80765	0.847	0.134	0	Cajal-Retzius	Bex2
0	1.76563	0.677	0.075	0	Cajal-Retzius	6330403K07Rik
8.20217e-227	1.68468	0.856	0.215	1.51921e-222	Cajal-Retzius	Rtn1
6.8111e-226	1.70657	0.91	0.262	1.26155e-221	Cajal-Retzius	Ramp1
3.54887e-225	1.54546	0.955	0.327	6.57321e-221	Cajal-Retzius	Meg3
5.74647e-219	1.69092	0.949	0.299	1.06436e-214	Cajal-Retzius	Stmn1
0	2.88794	0.938	0.069	0	COPs	Fyn
0	2.10062	0.747	0.03	0	COPs	Bfsp2
0	2.04842	0.732	0.038	0	COPs	Gpr17
0	2.00993	0.644	0.006	0	COPs	Bmp4
0	1.96538	0.809	0.063	0	COPs	Tnr
0	1.93014	0.716	0.011	0	COPs	Enpp6
0	1.66548	0.691	0.043	0	COPs	Neu4
0	1.5413	0.639	0.029	0	COPs	Mycl
0	1.50197	0.649	0.026	0	COPs	Pak4
6.00357e-265	2.37734	0.83	0.105	1.11198e-260	COPs	Lims2
6.87672e-260	2.23743	0.871	0.12	1.27371e-255	COPs	Mpzl1
1.51642e-246	1.65451	0.814	0.099	2.80872e-242	COPs	Bcas1
6.92797e-240	1.58824	0.747	0.085	1.2832e-235	COPs	Slc44a1
3.98426e-209	1.38017	0.68	0.076	7.37965e-205	COPs	Map1b
1.30618e-205	1.88278	0.902	0.148	2.4193e-201	COPs	Tubb4a
8.7397e-198	2.46459	0.804	0.132	1.61877e-193	COPs	Pdcd4
1.26365e-197	1.70386	0.804	0.123	2.34053e-193	COPs	Phyhipl
1.55377e-186	3.03986	1	0.309	2.87789e-182	COPs	Sirt2
6.61366e-186	2.04763	0.881	0.176	1.22498e-181	COPs	Pfn2
7.31193e-177	2.25277	0.923	0.22	1.35432e-172	COPs	Dynll2
3.15908e-165	2.00248	0.948	0.253	5.85125e-161	COPs	S100b
1.99806e-160	1.98078	1	0.268	3.70081e-156	COPs	Cnp
6.72709e-159	1.53401	0.876	0.173	1.24599e-154	COPs	Marcksl1
5.53229e-150	1.43336	0.773	0.123	1.02469e-145	COPs	Cldn11
1.05352e-144	1.46668	0.778	0.148	1.95133e-140	COPs	Ap2a1
1.39862e-139	1.39241	0.83	0.17	2.59052e-135	COPs	Deb1
1.34463e-131	1.45041	0.928	0.256	2.49052e-127	COPs	Gltp
1.66543e-128	1.37348	0.99	0.279	3.0847e-124	COPs	Plp1
1.77305e-107	1.06727	0.954	0.277	3.28404e-103	COPs	Cryab
1.2792e-105	1.22586	0.825	0.201	2.36933e-101	COPs	Pllp
2.5862e-103	1.14014	0.856	0.218	4.79016e-99	COPs	Rtn1
5.11565e-98	1.11018	0.835	0.209	9.4752e-94	COPs	Scrg1
1.17728e-78	0.784326	0.82	0.218	2.18056e-74	COPs	Olig1
0	3.63242	0.981	0.044	0	Endothelial cells	Cldn5
0	3.56626	0.975	0.052	0	Endothelial cells	Ly6c1
0	3.48158	0.956	0.056	0	Endothelial cells	Itm2a
0	3.08676	0.908	0.039	0	Endothelial cells	Ly6a
0	3.06269	0.842	0.026	0	Endothelial cells	Pglyrp1
0	2.99132	0.896	0.022	0	Endothelial cells	Slco1a4
0	2.71215	0.833	0.023	0	Endothelial cells	Flt1
0	2.56036	0.83	0.047	0	Endothelial cells	Pltp
0	2.49911	0.808	0.035	0	Endothelial cells	Egfl7
0	2.44581	0.775	0.051	0	Endothelial cells	Id1
0	2.38783	0.812	0.083	0	Endothelial cells	Slc2a1
0	2.37579	0.784	0.079	0	Endothelial cells	Spock2
0	2.29318	0.754	0.048	0	Endothelial cells	Slc9a3r2
0	2.17833	0.924	0.26	0	Endothelial cells	Tsc22d1
0	2.10208	0.646	0.034	0	Endothelial cells	Vwa1
0	2.06692	0.728	0.093	0	Endothelial cells	Ramp2
0	2.04564	0.863	0.068	0	Endothelial cells	Igfbp7
0	2.01146	0.751	0.083	0	Endothelial cells	Ifitm3
0	1.97862	0.834	0.127	0	Endothelial cells	Id3
0	1.84939	0.837	0.194	0	Endothelial cells	Crip2
0	1.67438	0.781	0.092	0	Endothelial cells	Klf2
1.85798e-50	0.975132	0.897	0.141	3.44134e-46	Endothelial cells	Slco1a4
2.84135e-49	1.06572	0.845	0.133	5.26274e-45	Endothelial cells	Flt1
6.0519e-48	0.999239	0.845	0.138	1.12093e-43	Endothelial cells	Pglyrp1
2.97619e-47	0.965153	0.966	0.172	5.51249e-43	Endothelial cells	Cldn5
1.75502e-46	1.03191	0.948	0.179	3.25065e-42	Endothelial cells	Itm2a
2.759e-44	1.02422	0.862	0.154	5.11022e-40	Endothelial cells	Pltp
2.49856e-43	1.01281	0.931	0.178	4.62783e-39	Endothelial cells	Ly6c1
1.8818e-42	1.0534	0.862	0.158	3.48546e-38	Endothelial cells	Ly6a
1.27136e-40	1.02491	0.793	0.14	2.35482e-36	Endothelial cells	Egfl7
1.88344e-38	1.04432	0.914	0.196	3.4885e-34	Endothelial cells	Gja1
9.34883e-37	0.933718	0.845	0.175	1.73159e-32	Endothelial cells	Spock2
3.40912e-36	1.01427	0.776	0.15	6.31438e-32	Endothelial cells	Id1
8.75265e-34	1.09459	0.81	0.182	1.62117e-29	Endothelial cells	Slc2a1
2.02393e-30	0.882792	0.879	0.208	3.74873e-26	Endothelial cells	Ntsr2
2.11082e-30	0.833234	0.862	0.199	3.90965e-26	Endothelial cells	Cxcl14
6.79145e-30	0.950312	0.845	0.21	1.25791e-25	Endothelial cells	S1pr1
2.22512e-28	0.854069	0.845	0.204	4.12136e-24	Endothelial cells	Pla2g7
1.74858e-26	0.939512	0.914	0.277	3.23872e-22	Endothelial cells	Plpp3
6.17154e-26	0.850279	0.914	0.268	1.14309e-21	Endothelial cells	Mfge8
1.53737e-25	0.968904	0.931	0.322	2.84752e-21	Endothelial cells	Slc1a3
5.00934e-24	0.896792	0.948	0.339	9.27831e-20	Endothelial cells	Atp1a2
4.65639e-22	0.729755	0.862	0.249	8.62456e-18	Endothelial cells	Gpr37l1
0	3.28379	0.985	0.001	0	Ependymal cells	Ccdc153
0	2.98167	0.955	0.001	0	Ependymal cells	Tmem212
0	2.82949	0.955	0.006	0	Ependymal cells	Dynlrb2
0	2.69322	0.909	0.009	0	Ependymal cells	1110017D15Rik
0	2.69023	0.864	0.014	0	Ependymal cells	Mia
0	2.48613	0.894	0.004	0	Ependymal cells	Fam183b
0	2.41207	0.894	0.007	0	Ependymal cells	Rsph1
0	2.35461	0.924	0.021	0	Ependymal cells	Riiad1
0	2.31985	0.909	0.004	0	Ependymal cells	Meig1
0	2.26201	0.879	0.003	0	Ependymal cells	1700016K19Rik
0	2.20481	0.621	0.012	0	Ependymal cells	1500015O10Rik
0	2.1961	0.909	0.031	0	Ependymal cells	Tmem107
0	2.17672	0.879	0.01	0	Ependymal cells	Cfap126
0	2.17504	0.864	0.018	0	Ependymal cells	Cd24a
0	2.00232	0.803	0.001	0	Ependymal cells	1700012B09Rik
0	1.8598	0.712	0.009	0	Ependymal cells	Calml4
0	1.79133	0.697	0.006	0	Ependymal cells	Efcab10
0	1.76232	0.636	0	0	Ependymal cells	Gm10714
0	1.71781	0.727	0	0	Ependymal cells	Sntn
0	1.7163	0.682	0.002	0	Ependymal cells	Crygn
0	1.7075	0.712	0.002	0	Ependymal cells	2410004P03Rik
0	1.70334	0.712	0.017	0	Ependymal cells	Lrrc51
0	1.65108	0.758	0.006	0	Ependymal cells	1700007K13Rik
0	1.63972	0.697	0.005	0	Ependymal cells	Odf3b
0	1.62144	0.697	0.001	0	Ependymal cells	1700001C02Rik
0	1.57332	0.652	0.016	0	Ependymal cells	Cetn4
0	1.56587	0.652	0.004	0	Ependymal cells	Foxj1
0	1.52783	0.636	0.001	0	Ependymal cells	Cfap161
0	1.52433	0.667	0.016	0	Ependymal cells	Spa17
0	1.51479	0.667	0.004	0	Ependymal cells	Pifo
0	1.49058	0.636	0.008	0	Ependymal cells	Chek2
0	1.47719	0.636	0.01	0	Ependymal cells	1700088E04Rik
0	1.4752	0.606	0.002	0	Ependymal cells	Hdc
0	1.42544	0.667	0.015	0	Ependymal cells	Nme5
1.25857e-264	1.74215	0.697	0.024	2.33113e-260	Ependymal cells	Sncg
1.3362e-217	1.24964	0.636	0.024	2.47491e-213	Ependymal cells	Dgat2
3.69599e-214	3.31093	0.939	0.06	6.84571e-210	Ependymal cells	Rarres2
2.09821e-196	1.89644	0.788	0.042	3.8863e-192	Ependymal cells	Ascc1
1.11796e-180	1.57432	0.697	0.035	2.07069e-176	Ependymal cells	Slc38a1
3.24562e-150	1.4107	0.667	0.039	6.01154e-146	Ependymal cells	Fhl1
1.94136e-143	1.7951	0.864	0.071	3.59579e-139	Ependymal cells	Nudt4
2.41126e-119	1.87732	0.894	0.091	4.46614e-115	Ependymal cells	Tppp3
1.05344e-118	1.69271	0.955	0.098	1.95118e-114	Ependymal cells	Tm4sf1
1.32265e-118	1.68594	0.682	0.051	2.44982e-114	Ependymal cells	Hist1h4h
4.01909e-110	1.55477	0.712	0.059	7.44417e-106	Ependymal cells	Gm14964
6.44846e-106	2.47704	0.97	0.141	1.19438e-101	Ependymal cells	4933434E20Rik
7.33986e-104	1.32184	0.682	0.056	1.35949e-99	Ependymal cells	Prelp
1.80939e-102	1.26963	0.727	0.063	3.35135e-98	Ependymal cells	Anxa2
3.35362e-98	1.48124	0.727	0.07	6.21158e-94	Ependymal cells	Ddr1
3.3542e-91	1.99696	0.939	0.145	6.21265e-87	Ependymal cells	Elof1
1.16935e-87	1.58269	0.818	0.101	2.16587e-83	Ependymal cells	Hspa2
2.40818e-85	2.01837	0.97	0.163	4.46044e-81	Ependymal cells	Tubb4b
1.53445e-78	1.40923	0.833	0.106	2.84212e-74	Ependymal cells	Sox9
9.35679e-76	1.32952	0.773	0.094	1.73306e-71	Ependymal cells	S100a11
3.04735e-72	1.13253	0.682	0.077	5.64431e-68	Ependymal cells	1110032A03Rik
1.29233e-70	2.22221	1	0.244	2.39365e-66	Ependymal cells	Chchd10
1.62074e-69	1.46358	0.758	0.103	3.00194e-65	Ependymal cells	Vim
2.42545e-66	1.15835	0.712	0.091	4.49242e-62	Ependymal cells	Dpcd
2.8005e-62	1.31967	0.909	0.153	5.18709e-58	Ependymal cells	Pltp
2.65876e-59	2.1226	0.939	0.216	4.92455e-55	Ependymal cells	Nnat
4.34384e-57	2.42222	0.97	0.326	8.04566e-53	Ependymal cells	Hsp90aa1
2.09992e-56	1.75512	0.742	0.124	3.88947e-52	Ependymal cells	S100a6
3.23636e-54	1.41682	0.848	0.167	5.99439e-50	Ependymal cells	Anxa5
1.59384e-52	1.40298	0.758	0.134	2.9521e-48	Ependymal cells	Cetn2
2.57199e-52	1.1535	0.758	0.123	4.76385e-48	Ependymal cells	Tmem47
8.57041e-52	0.723245	0.894	0.169	1.58741e-47	Ependymal cells	Crip1
7.54733e-50	1.04201	0.818	0.143	1.39792e-45	Ependymal cells	Mlc1
6.35831e-47	1.43945	0.879	0.217	1.17769e-42	Ependymal cells	Nudc
6.46802e-46	1.47608	0.879	0.218	1.19801e-41	Ependymal cells	Cnn3
4.8997e-39	1.20566	0.924	0.257	9.07523e-35	Ependymal cells	S100b
3.55959e-29	1.01214	0.909	0.303	6.59308e-25	Ependymal cells	Prdx6
2.10152e-27	0.910549	0.97	0.369	3.89243e-23	Ependymal cells	Clu
0	2.42887	0.827	0.001	0	IPCs	Pbk
0	2.36381	0.702	0.002	0	IPCs	2810417H13Rik
0	2.35847	0.615	0.003	0	IPCs	Ube2c
0	2.26123	0.75	0.004	0	IPCs	Lockd
0	2.24756	0.712	0.001	0	IPCs	Top2a
0	2.05049	0.76	0.001	0	IPCs	Birc5
0	1.88507	0.721	0.001	0	IPCs	Spc25
0	1.87733	0.625	0.001	0	IPCs	Cdca3
0	1.82738	0.673	0.009	0	IPCs	Spc24
2.45849e-247	1.76756	0.635	0.033	4.55361e-243	IPCs	Cdkn2c
2.39434e-233	1.9773	0.712	0.045	4.4348e-229	IPCs	H2afx
2.41246e-211	2.81116	0.962	0.103	4.46836e-207	IPCs	Hmgb2
8.47723e-132	1.91336	0.827	0.111	1.57015e-127	IPCs	2700094K13Rik
1.42397e-126	1.50321	0.702	0.077	2.63747e-122	IPCs	Tmpo
2.18449e-91	2.42177	0.923	0.232	4.04612e-87	IPCs	Hmgn2
2.70704e-79	1.786	0.885	0.227	5.01398e-75	IPCs	Ube2s
1.83957e-73	1.72183	0.933	0.286	3.40726e-69	IPCs	H2afv
4.3029e-71	1.83175	0.913	0.301	7.96984e-67	IPCs	Tubb5
2.36087e-70	1.5719	0.769	0.166	4.3728e-66	IPCs	Hn1
1.52405e-67	1.69792	0.971	0.305	2.82285e-63	IPCs	Stmn1
0	2.56228	0.96	0.087	0	Mature neurons	Ncdn
0	2.49083	0.964	0.089	0	Mature neurons	Olfm1
0	2.44146	0.976	0.218	0	Mature neurons	Ppp3ca
0	2.34943	0.958	0.105	0	Mature neurons	Atp1b1
0	2.3016	0.93	0.05	0	Mature neurons	Chn1
0	2.291	0.845	0.028	0	Mature neurons	C1ql3
0	2.23713	0.877	0.046	0	Mature neurons	Caly
0	2.21932	0.907	0.09	0	Mature neurons	Pcp4
0	2.21425	0.918	0.071	0	Mature neurons	Snap25
0	2.18663	0.836	0.041	0	Mature neurons	Camk2b
0	2.17629	0.865	0.056	0	Mature neurons	Nrgn
0	2.12428	0.866	0.073	0	Mature neurons	Snca
0	2.00897	0.788	0.015	0	Mature neurons	Synpr
0	2.00472	0.763	0.016	0	Mature neurons	C1ql2
0	2.00142	0.909	0.122	0	Mature neurons	Bex2
0	1.96208	0.965	0.203	0	Mature neurons	Rtn1
0	1.94154	0.819	0.037	0	Mature neurons	Sncb
0	1.87793	0.709	0.01	0	Mature neurons	Calb1
0	1.87766	0.886	0.119	0	Mature neurons	Cplx2
0	1.83144	0.801	0.057	0	Mature neurons	Cnih2
0	1.82423	0.85	0.054	0	Mature neurons	Ndrg4
0	1.80382	0.716	0.015	0	Mature neurons	Adcy1
0	1.78668	0.783	0.046	0	Mature neurons	Ppp1r1a
0	1.77825	0.901	0.189	0	Mature neurons	Camk2n1
0	1.75055	0.773	0.033	0	Mature neurons	Ptk2b
0	1.74559	0.823	0.06	0	Mature neurons	Nsf
0	1.71624	0.802	0.061	0	Mature neurons	Map1b
0	1.71068	0.786	0.067	0	Mature neurons	Camk2a
0	1.67987	0.688	0.021	0	Mature neurons	Nptx1
0	1.67597	0.813	0.094	0	Mature neurons	Rab3a
0	1.66613	0.737	0.024	0	Mature neurons	Grin2b
0	1.66463	0.756	0.037	0	Mature neurons	Atp1a3
0	1.65309	0.709	0.034	0	Mature neurons	Plppr4
0	1.63211	0.733	0.041	0	Mature neurons	Nrn1
0	1.62968	0.692	0.014	0	Mature neurons	Nefl
0	1.58217	0.62	0.005	0	Mature neurons	Rasl10a
0	1.57731	0.774	0.053	0	Mature neurons	Syt1
0	1.57701	0.713	0.026	0	Mature neurons	Nell2
0	1.57609	0.859	0.135	0	Mature neurons	Atp2b1
0	1.57394	0.719	0.045	0	Mature neurons	Pnmal2
0	1.56417	0.751	0.034	0	Mature neurons	Camkv
0	1.56015	0.709	0.039	0	Mature neurons	Gria1
0	1.55426	0.947	0.255	0	Mature neurons	Gria2
0	1.55136	0.695	0.036	0	Mature neurons	Wasf1
0	1.54511	0.83	0.158	0	Mature neurons	Snrpn
0	1.53801	0.833	0.104	0	Mature neurons	Ly6h
0	1.52154	0.673	0.032	0	Mature neurons	Nsg2
0	1.50602	0.624	0.014	0	Mature neurons	Phyhip
0	1.49956	0.721	0.057	0	Mature neurons	Ctxn1
0	1.49383	0.636	0.017	0	Mature neurons	Grin2a
0	1.49098	0.721	0.039	0	Mature neurons	Baiap2
0	1.47672	0.826	0.15	0	Mature neurons	Atp1a1
0	1.47321	0.699	0.044	0	Mature neurons	Epha4
0	1.46037	0.627	0.017	0	Mature neurons	Rbfox1
0	1.45331	0.632	0.024	0	Mature neurons	Fam131a
0	1.44771	0.772	0.104	0	Mature neurons	Arf3
0	1.42486	0.773	0.119	0	Mature neurons	Ppp3r1
0	1.41861	0.663	0.041	0	Mature neurons	Atp6v1g2
0	1.41851	0.735	0.096	0	Mature neurons	Atp6v1a
0	1.41746	0.666	0.06	0	Mature neurons	Gas7
0	1.40346	0.648	0.046	0	Mature neurons	Enc1
0	1.4015	0.689	0.049	0	Mature neurons	Thy1
0	1.382	0.728	0.084	0	Mature neurons	Faim2
0	1.37602	0.65	0.045	0	Mature neurons	Tmem59l
0	1.36605	0.802	0.145	0	Mature neurons	Rogdi
0	1.36334	0.655	0.027	0	Mature neurons	Rnf112
0	1.36296	0.748	0.087	0	Mature neurons	Stmn3
0	1.34632	0.735	0.111	0	Mature neurons	Mapk1
0	1.31295	0.773	0.126	0	Mature neurons	Ttc3
0	1.31146	0.702	0.081	0	Mature neurons	Dlgap1
0	1.3032	0.671	0.051	0	Mature neurons	Celf4
0	1.25498	0.727	0.108	0	Mature neurons	Map2k1
0	1.17215	0.708	0.097	0	Mature neurons	Ahi1
0	1.15757	0.838	0.223	0	Mature neurons	Celf2
0	0.939765	0.942	0.319	0	Mature neurons	Meg3
0	3.23206	0.788	0.117	0	Mature neurons	Snhg11
1.10431e-280	0.671908	0.891	0.249	2.0454e-276	Mature neurons	Aplp1
2.66916e-259	0.897043	0.933	0.314	4.94383e-255	Mature neurons	Gpm6a
0	1.82898	0.934	0.173	0	Microglia	Tmem119
0	1.76301	0.957	0.202	0	Microglia	Selplg
0	1.76274	0.961	0.196	0	Microglia	P2ry12
0	1.67639	0.864	0.152	0	Microglia	Cx3cr1
0	1.67351	0.933	0.182	0	Microglia	Gpr34
0	1.66782	0.997	0.304	0	Microglia	Hexb
0	1.66696	0.878	0.172	0	Microglia	Olfml3
0	1.64454	0.866	0.177	0	Microglia	Fcrls
0	1.61188	0.999	0.333	0	Microglia	C1qa
0	1.60688	0.998	0.305	0	Microglia	C1qc
0	1.55894	0.982	0.334	0	Microglia	Lgmn
0	1.53696	0.92	0.198	0	Microglia	Csf1r
0	1.53346	0.998	0.336	0	Microglia	C1qb
0	1.51471	0.771	0.153	0	Microglia	Vsir
0	1.50872	0.888	0.191	0	Microglia	Fcgr3
0	1.50371	0.871	0.194	0	Microglia	Laptm5
0	1.44602	0.924	0.221	0	Microglia	Trem2
0	1.42485	0.806	0.164	0	Microglia	Cd53
0	1.42321	0.881	0.22	0	Microglia	Rgs10
0	1.40027	0.993	0.303	0	Microglia	Ctss
0	1.39308	0.832	0.181	0	Microglia	Ly86
0	1.37686	0.954	0.257	0	Microglia	Fcer1g
0	1.34977	0.821	0.193	0	Microglia	Aif1
0	1.32345	0.978	0.298	0	Microglia	Tyrobp
0	3.02012	0.75	0.061	0	Microglia	Ccl4
0	2.65443	0.951	0.179	0	Microglia	Junb
0	2.54101	0.746	0.066	0	Microglia	Fos
0	2.43995	0.932	0.244	0	Microglia	Jun
0	2.21015	0.82	0.131	0	Microglia	Btg2
0	1.98228	0.736	0.066	0	Microglia	Zfp36
0	1.89553	0.826	0.156	0	Microglia	Ier5
0	1.72276	0.771	0.145	0	Microglia	Adrb2
0	1.30739	0.954	0.256	0	Microglia	Gpr34
0	1.27167	0.997	0.375	0	Microglia	Hexb
0	1.25472	0.995	0.373	0	Microglia	Ctss
0	1.2195	0.999	0.375	0	Microglia	C1qc
0	1.21111	0.952	0.274	0	Microglia	P2ry12
0	1.21006	0.962	0.278	0	Microglia	Selplg
0	1.20265	0.873	0.224	0	Microglia	Cx3cr1
0	1.18624	0.929	0.271	0	Microglia	Csf1r
0	1.17143	0.942	0.29	0	Microglia	Trem2
0	1.12157	0.903	0.26	0	Microglia	Fcgr3
0	1.08033	0.905	0.254	0	Microglia	Tmem119
0	1.07009	0.863	0.246	0	Microglia	Olfml3
0	1.06485	0.835	0.227	0	Microglia	Cd53
0	1.05677	0.861	0.244	0	Microglia	Ly86
0	1.04555	0.964	0.327	0	Microglia	Fcer1g
0	1.00451	0.981	0.367	0	Microglia	Tyrobp
0	3.89419	0.638	0.024	0	Microglia	Cd74
1.21074e-282	2.43866	0.852	0.121	2.24253e-278	Microglia	Cd52
1.58551e-183	2.998	0.795	0.159	2.93668e-179	Microglia	Lyz2
0	4.16203	1	0.206	0	MOLs	Plp1
0	3.32122	0.985	0.034	0	MOLs	Cldn11
0	3.04305	0.997	0.195	0	MOLs	Cnp
0	2.87276	0.997	0.204	0	MOLs	Cryab
0	2.8598	0.954	0.042	0	MOLs	Mag
0	2.85407	0.958	0.021	0	MOLs	Ermn
0	2.81684	0.984	0.204	0	MOLs	Car2
0	2.79561	0.94	0.168	0	MOLs	Ptgds
0	2.7526	0.968	0.075	0	MOLs	Mal
0	2.74643	0.982	0.097	0	MOLs	Stmn4
0	2.68688	0.924	0.063	0	MOLs	Apod
0	2.6787	0.915	0.016	0	MOLs	Mog
0	2.62159	0.811	0.013	0	MOLs	Opalin
0	2.5578	0.985	0.189	0	MOLs	Aplp1
0	2.54958	0.971	0.097	0	MOLs	2020-09-04
0	2.5411	0.934	0.054	0	MOLs	Ppp1r14a
0	2.51658	0.949	0.067	0	MOLs	Tubb4a
0	2.41552	0.99	0.328	0	MOLs	Trf
0	2.37999	0.995	0.331	0	MOLs	Gatm
0	2.31755	0.891	0.062	0	MOLs	Kctd13
0	2.21551	0.958	0.178	0	MOLs	Qdpr
0	2.18696	0.746	0.042	0	MOLs	Il33
0	2.09386	0.709	0.007	0	MOLs	Hapln2
0	2.0937	0.905	0.064	0	MOLs	Enpp2
0	2.05688	0.772	0.01	0	MOLs	Aspa
0	2.04177	0.77	0.03	0	MOLs	Tspan2
0	2.02829	0.993	0.338	0	MOLs	Mobp
0	1.96542	0.818	0.065	0	MOLs	Dbndd2
0	1.9489	0.946	0.193	0	MOLs	Fez1
0	1.94864	0.972	0.235	0	MOLs	Stmn1
0	1.90191	0.75	0.028	0	MOLs	Epb41l3
0	1.89438	0.702	0.046	0	MOLs	Grb14
0	1.88196	0.723	0.024	0	MOLs	Ugt8a
0	1.85415	0.71	0.02	0	MOLs	Tnfaip6
0	1.84614	0.766	0.038	0	MOLs	Gpr37
0	1.82245	0.839	0.107	0	MOLs	Josd2
0	1.80749	0.951	0.218	0	MOLs	Csrp1
0	1.80711	0.656	0.021	0	MOLs	Pex5l
0	1.79935	0.71	0.079	0	MOLs	Ppp1r16b
0	1.78516	0.755	0.053	0	MOLs	Ttll7
0	1.74809	0.646	0.033	0	MOLs	Tppp3
0	1.74716	0.698	0.028	0	MOLs	Tmem151a
0	1.7356	0.743	0.066	0	MOLs	Desi1
0	1.70418	0.67	0.033	0	MOLs	Tmeff2
0	1.64665	0.87	0.134	0	MOLs	Pllp
0	1.64121	0.709	0.025	0	MOLs	Nkx6-2
0	1.61946	0.621	0.013	0	MOLs	Tmem88b
0	1.5742	0.651	0.032	0	MOLs	Efnb3
0	1.5688	0.821	0.153	0	MOLs	Slc48a1
0	1.56589	0.863	0.214	0	MOLs	Arpc1a
0	1.55409	0.82	0.155	0	MOLs	Ptp4a1
0	1.53185	0.654	0.042	0	MOLs	Dusp26
0	1.45211	0.69	0.081	0	MOLs	Mapt
0	1.43508	0.705	0.085	0	MOLs	Ndrg1
0	1.42537	0.7	0.093	0	MOLs	Psat1
0	1.36025	0.866	0.252	0	MOLs	Rnf13
0	1.29039	0.753	0.138	0	MOLs	Cmtm5
0	1.21896	0.875	0.268	0	MOLs	App
0	1.17933	0.916	0.298	0	MOLs	Scd2
0	0.882691	0.81	0.158	0	MOLs	Olig1
5.42899e-88	1.41693	0.963	0.102	1.00556e-83	MOLs	Mog
1.06375e-82	1.40375	0.87	0.089	1.97027e-78	MOLs	Opalin
1.39045e-80	1.4928	0.963	0.111	2.5754e-76	MOLs	Ermn
2.30356e-76	1.117	0.815	0.083	4.26665e-72	MOLs	Aspa
6.0936e-76	1.65647	0.981	0.126	1.12866e-71	MOLs	Cldn11
1.68987e-74	1.35785	0.852	0.097	3.12997e-70	MOLs	Epb41l3
9.82199e-66	1.20092	0.685	0.071	1.81923e-61	MOLs	Tmem88b
4.47297e-65	1.31961	0.944	0.129	8.28483e-61	MOLs	Mag
5.7208e-64	1.17445	0.852	0.108	1.05961e-59	MOLs	Gpr37
2.80839e-63	1.44941	0.981	0.151	5.20171e-59	MOLs	Tubb4a
1.94964e-60	1.48642	0.981	0.161	3.61112e-56	MOLs	Mal
2.79078e-60	1.46341	0.926	0.138	5.16909e-56	MOLs	Ppp1r14a
1.04995e-59	1.04549	0.685	0.074	1.94472e-55	MOLs	Hapln2
1.47072e-59	1.26334	0.944	0.146	2.72407e-55	MOLs	Apod
1.13124e-57	1.23786	0.778	0.101	2.09528e-53	MOLs	Tspan2
2.24122e-56	1.51537	1	0.181	4.15119e-52	MOLs	2020-09-04
2.50635e-53	1.11149	0.722	0.092	4.64227e-49	MOLs	Tmem151a
4.58766e-53	0.948336	0.704	0.086	8.49726e-49	MOLs	Tnfaip6
1.92929e-51	1.29842	0.87	0.141	3.57344e-47	MOLs	Kctd13
1.28411e-49	1.34624	0.963	0.182	2.37843e-45	MOLs	Stmn4
2.06518e-48	1.17067	0.778	0.116	3.82512e-44	MOLs	Pdlim2
2.52903e-44	1.16808	0.833	0.145	4.68427e-40	MOLs	Enpp2
5.7855e-44	0.950899	0.704	0.101	1.07159e-39	MOLs	Dusp26
4.96609e-43	1.51529	0.963	0.242	9.1982e-39	MOLs	Ptgds
8.92881e-42	1.42185	1	0.265	1.65379e-37	MOLs	Aplp1
2.40642e-41	1.79494	1	0.282	4.45718e-37	MOLs	Plp1
5.09e-41	1.53862	1	0.279	9.42769e-37	MOLs	Car2
1.48911e-40	1.48306	1	0.271	2.75812e-36	MOLs	Cnp
1.59713e-40	1.61789	0.981	0.28	2.95821e-36	MOLs	Cryab
3.41205e-40	1.31853	0.981	0.253	6.3198e-36	MOLs	Qdpr
5.36847e-38	1.05828	0.87	0.177	9.94348e-34	MOLs	Josd2
1.7737e-36	0.953973	0.759	0.139	3.28525e-32	MOLs	Mapt
1.79775e-36	0.957706	0.759	0.137	3.3298e-32	MOLs	Dbndd2
2.30194e-36	0.905564	0.741	0.128	4.26365e-32	MOLs	Gprc5b
2.33582e-35	0.996394	0.778	0.151	4.3264e-31	MOLs	Psat1
7.80145e-35	1.03353	0.926	0.219	1.44498e-30	MOLs	Ptp4a1
8.42429e-35	1.12682	0.981	0.265	1.56035e-30	MOLs	Fez1
2.79514e-34	1.04865	0.889	0.197	5.17716e-30	MOLs	Cmtm5
7.04019e-33	1.19124	0.981	0.288	1.30398e-28	MOLs	Csrp1
5.5984e-32	1.28136	1	0.395	1.03694e-27	MOLs	Gatm
1.1364e-31	1.14133	0.981	0.306	2.10483e-27	MOLs	Stmn1
3.58943e-31	0.822073	0.907	0.196	6.64834e-27	MOLs	Gja1
8.94613e-30	1.17166	1	0.391	1.657e-25	MOLs	Trf
1.99534e-28	0.917637	0.87	0.217	3.69576e-24	MOLs	Slc48a1
8.96022e-26	0.890104	0.852	0.22	1.65961e-21	MOLs	Atp1b2
3.7058e-25	0.882997	0.815	0.21	6.86389e-21	MOLs	Kif1b
4.51041e-25	0.658162	0.852	0.204	8.35418e-21	MOLs	Pla2g7
4.16908e-24	0.808174	0.815	0.213	7.72197e-20	MOLs	Plekhb1
5.12712e-23	0.819029	1	0.383	9.49644e-19	MOLs	Slc1a2
8.14801e-23	0.443993	0.87	0.221	1.50917e-18	MOLs	Olig1
8.99103e-23	0.578476	0.926	0.249	1.66532e-18	MOLs	Gpr37l1
2.86572e-22	0.690212	0.926	0.277	5.3079e-18	MOLs	Plpp3
3.67315e-22	0.828923	0.907	0.276	6.80341e-18	MOLs	Arpc1a
9.34167e-22	0.663375	0.87	0.245	1.73026e-17	MOLs	Htra1
1.74358e-21	0.621957	0.833	0.214	3.22946e-17	MOLs	Ntrk2
7.13877e-21	0.674709	0.944	0.312	1.32224e-16	MOLs	Sirt2
1.04662e-20	0.645754	0.981	0.339	1.93854e-16	MOLs	Atp1a2
2.84926e-20	0.723749	0.944	0.322	5.27739e-16	MOLs	Slc1a3
6.52969e-20	0.625987	0.833	0.232	1.20943e-15	MOLs	Ttyh1
3.29081e-19	0.532316	0.852	0.232	6.09524e-15	MOLs	Bcan
5.94636e-19	0.739254	0.963	0.351	1.10138e-14	MOLs	Prnp
3.07134e-18	0.515173	0.981	0.37	5.68874e-14	MOLs	Clu
3.07073e-17	0.472342	0.87	0.268	5.68761e-13	MOLs	Mfge8
0	3.347	0.876	0.002	0	NBs	Igfbpl1
0	2.90152	0.884	0.03	0	NBs	Sox11
0	2.417	0.667	0.01	0	NBs	Neurod1
0	2.38159	0.756	0.056	0	NBs	Tubb3
1.24537e-267	2.22757	0.947	0.172	2.30667e-263	NBs	Marcksl1
1.16227e-238	1.96989	0.827	0.129	2.15275e-234	NBs	Sox4
1.1015e-187	1.66533	0.769	0.14	2.0402e-183	NBs	Nfix
2.44799e-187	1.83746	0.831	0.171	4.53418e-183	NBs	Nfib
2.2294e-181	2.11418	0.978	0.302	4.1293e-177	NBs	Stmn1
1.37771e-176	1.74594	0.8	0.163	2.55179e-172	NBs	Hn1
2.16512e-174	1.76794	0.911	0.212	4.01023e-170	NBs	Nnat
1.52031e-150	1.91034	0.916	0.298	2.81591e-146	NBs	Tubb5
4.45243e-305	2.10104	0.989	0.407	8.24679e-301	NSCs	Aldoc
8.96002e-288	1.97606	0.991	0.4	1.65958e-283	NSCs	Mt2
7.48704e-258	1.85739	0.998	0.539	1.38675e-253	NSCs	Mt3
1.21109e-251	1.95894	1	0.736	2.24318e-247	NSCs	Mt1
5.2657e-236	1.8156	0.89	0.35	9.75313e-232	NSCs	Gstm1
3.74306e-207	1.79091	0.844	0.349	6.93289e-203	NSCs	Gstm5
1.47349e-202	1.61627	0.754	0.237	2.72919e-198	NSCs	Chchd10
1.38261e-194	1.38754	0.976	0.723	2.56087e-190	NSCs	Glul
5.87018e-193	1.3659	0.982	0.636	1.08727e-188	NSCs	Dbi
1.58985e-191	1.69041	0.787	0.296	2.94471e-187	NSCs	Prdx6
4.39875e-187	1.36091	0.971	0.698	8.14737e-183	NSCs	Ckb
3.01359e-165	1.42221	0.844	0.388	5.58177e-161	NSCs	Ndrg2
1.38431e-162	1.63551	0.546	0.14	2.56402e-158	NSCs	Acsbg1
2.70169e-157	1.38326	0.84	0.363	5.00407e-153	NSCs	Clu
2.15448e-140	1.16219	0.982	0.792	3.99053e-136	NSCs	Apoe
1.36416e-130	1.3216	0.818	0.505	2.52669e-126	NSCs	Ldhb
5.39284e-129	1.37637	0.809	0.438	9.98862e-125	NSCs	Cpe
1.60275e-122	1.47082	0.509	0.153	2.96862e-118	NSCs	Fam107a
6.58221e-122	1.50378	0.612	0.23	1.21916e-117	NSCs	Pantr1
3.64686e-96	1.35646	0.566	0.233	6.75471e-92	NSCs	Fabp5
2.02775e-95	1.33271	0.713	0.453	3.75579e-91	NSCs	Eno1
1.52738e-93	0.975501	0.849	0.675	2.82902e-89	NSCs	Prdx1
7.49169e-92	1.4567	0.401	0.12	1.38761e-87	NSCs	Tst
6.86721e-89	0.946426	0.754	0.378	1.27194e-84	NSCs	Slc1a2
9.53934e-86	1.55564	0.496	0.194	1.76688e-81	NSCs	Thrsp
1.0498e-84	1.14362	0.667	0.358	1.94444e-80	NSCs	S100a1
4.27046e-83	1.41426	0.443	0.159	7.90974e-79	NSCs	Fbxo2
1.21868e-82	1.54007	0.362	0.105	2.25723e-78	NSCs	Gfap
0	2.47191	0.964	0.16	0	OPCs	Olig1
0	2.40522	0.794	0.011	0	OPCs	C1ql1
0	2.39381	0.804	0.01	0	OPCs	Pdgfra
0	2.0807	0.748	0.037	0	OPCs	Matn4
0	1.95489	0.929	0.178	0	OPCs	Ptprz1
0	1.89988	0.718	0.063	0	OPCs	Cntn1
0	1.86339	0.953	0.212	0	OPCs	Cspg5
0	1.75177	0.8	0.155	0	OPCs	Tmem100
0	1.58973	0.754	0.134	0	OPCs	Fabp7
0	1.48639	0.804	0.164	0	OPCs	Scrg1
0	4.47896	0.995	0.031	0	Pericytes	Vtn
0	3.47885	0.944	0.016	0	Pericytes	Higd1b
0	3.44133	0.969	0.036	0	Pericytes	Rgs5
0	3.27189	0.942	0.015	0	Pericytes	Ndufa4l2
0	2.625	0.668	0.009	0	Pericytes	Atp13a5
0	2.53935	0.813	0.081	0	Pericytes	Cald1
0	2.49095	0.647	0.01	0	Pericytes	Cox4i2
0	2.44684	0.673	0.025	0	Pericytes	Rgs4
0	2.42448	0.719	0.032	0	Pericytes	Pdgfrb
0	2.40566	0.741	0.046	0	Pericytes	Nbl1
0	2.37763	0.876	0.042	0	Pericytes	Myl9
0	2.31564	0.971	0.16	0	Pericytes	Igfbp7
0	1.63178	0.828	0.226	0	Pericytes	Gng11
0	1.51446	0.794	0.169	0	Pericytes	2020-09-04
0	4.70458	0.987	0.017	0	Pericytes	Acta2
0	4.01334	0.997	0.046	0	Pericytes	Myl9
0	3.89018	1	0.158	0	Pericytes	Crip1
0	3.78561	0.946	0.004	0	Pericytes	Tagln
0	3.55277	0.928	0.015	0	Pericytes	Tpm2
0	3.02526	0.895	0.004	0	Pericytes	Myh11
0	2.72121	0.916	0.016	0	Pericytes	Mylk
0	2.71264	0.859	0.006	0	Pericytes	Mustn1
0	2.70735	0.818	0.001	0	Pericytes	Pln
0	2.60907	0.962	0.165	0	Pericytes	Tpm1
0	2.39328	0.829	0.013	0	Pericytes	Sncg
0	2.28274	0.798	0.032	0	Pericytes	Flna
0	2.13934	0.918	0.084	0	Pericytes	Cald1
0	2.0626	0.849	0.094	0	Pericytes	Vim
0	2.01899	0.995	0.166	0	Pericytes	Igfbp7
0	1.8765	0.606	0.005	0	Pericytes	Des
0	1.85464	0.829	0.06	0	Pericytes	Ptrf
0	1.84077	0.724	0.029	0	Pericytes	Rgs4
0	1.81607	0.793	0.068	0	Pericytes	Lgals1
0	1.79419	0.665	0.002	0	Pericytes	Lmod1
0	1.78876	0.703	0.072	0	Pericytes	Sorbs2
0	1.76533	0.67	0.01	0	Pericytes	Aspn
0	1.73508	0.765	0.062	0	Pericytes	Tinagl1
0	1.70155	0.639	0.008	0	Pericytes	Hspb2
0	1.64215	0.66	0.04	0	Pericytes	Actn1
0	1.63262	0.913	0.117	0	Pericytes	Pcp4l1
0	1.626	0.668	0.024	0	Pericytes	Snhg18
0	1.53889	0.714	0.059	0	Pericytes	Bcam
0	1.51373	0.826	0.117	0	Pericytes	Hspb1
0	1.48427	0.772	0.086	0	Pericytes	S100a11
0	1.47585	0.747	0.119	0	Pericytes	Sh3bgrl
0	1.34965	0.691	0.067	0	Pericytes	Ebf1
4.79642e-303	1.53113	0.877	0.174	8.88393e-299	Pericytes	Fxyd1
1.87554e-263	1.24987	0.765	0.131	3.47388e-259	Pericytes	Ppp1r14a
7.31199e-261	1.43699	0.808	0.174	1.35433e-256	Pericytes	Prkcdbp
1.42625e-240	1.05464	0.739	0.132	2.6417e-236	Pericytes	Ifitm2
3.06753e-162	0.986914	0.89	0.274	5.68169e-158	Pericytes	Crip2
0	3.82004	0.944	0.007	0	PVMs	Pf4
0	3.63251	0.687	0.009	0	PVMs	Wfdc17
0	2.56539	0.732	0.003	0	PVMs	Mrc1
0	2.34338	0.682	0.001	0	PVMs	Ms4a7
0	2.2483	0.631	0.003	0	PVMs	Cbr2
0	2.18205	0.687	0.039	0	PVMs	Dab2
1.31458e-266	3.35576	0.989	0.159	2.43487e-262	PVMs	Lyz2
0	4.60322	0.755	0.004	0	T cells	Ccl5
0	3.20486	0.814	0.001	0	T cells	Nkg7
0	2.91478	0.765	0	0	T cells	Ms4a4b
0	2.70285	0.804	0.001	0	T cells	Trbc2
0	2.48292	0.745	0	0	T cells	Cd3g
0	2.32039	0.775	0.033	0	T cells	Hcst
0	2.15193	0.657	0	0	T cells	Cd3d
0	2.08436	0.608	0.003	0	T cells	Gimap4
0	2.03391	0.608	0.002	0	T cells	Ptprcap
6.93137e-175	2.96563	0.824	0.085	1.28383e-170	T cells	AW112010
1.28167e-162	2.71667	0.931	0.124	2.3739e-158	T cells	Cd52
3.93843e-159	2.13833	0.853	0.099	7.29476e-155	T cells	Rac2
3.90141e-96	1.79507	0.853	0.169	7.2262e-92	T cells	Shisa5
4.75367e-82	1.82429	0.843	0.189	8.80474e-78	T cells	H2-K1
1.41462e-79	1.43459	0.824	0.168	2.62016e-75	T cells	Crip1
0	6.40416	1	0.069	0	Tanycytes	Ttr
0	2.72056	0.917	0.004	0	Tanycytes	Calml4
0	2.22729	0.697	0.008	0	Tanycytes	1500015O10Rik
0	2.14902	0.807	0.016	0	Tanycytes	Hemk1
0	2.13885	0.842	0.054	0	Tanycytes	Rbp1
0	2.00109	0.785	0.037	0	Tanycytes	Ppp1r1b
0	1.8278	0.724	0.034	0	Tanycytes	Cox6b2
0	1.82763	0.711	0.025	0	Tanycytes	Msx1
0	1.81329	0.697	0.001	0	Tanycytes	Clic6
0	1.75387	0.645	0.006	0	Tanycytes	1110017D15Rik
0	1.66323	0.662	0.004	0	Tanycytes	Gm11744
0	1.65679	0.75	0.073	0	Tanycytes	Lgals1
0	1.59335	0.614	0.001	0	Tanycytes	Krt18
0	1.43587	0.636	0.029	0	Tanycytes	Cab39l
4.08603e-290	1.67841	0.763	0.087	7.56814e-286	Tanycytes	Dpcd
9.93239e-263	1.90796	0.807	0.105	1.83968e-258	Tanycytes	Pcp4
3.62028e-242	2.6039	0.987	0.239	6.70547e-238	Tanycytes	Chchd10
1.0031e-236	1.71348	0.82	0.13	1.85794e-232	Tanycytes	Mcee
1.15371e-224	2.33947	0.855	0.14	2.13689e-220	Tanycytes	Enpp2
4.78292e-180	1.22469	0.781	0.123	8.85893e-176	Tanycytes	Pcp4l1
1.18718e-165	1.8255	0.917	0.274	2.19889e-161	Tanycytes	Ifi27
6.45101e-157	1.81202	0.939	0.337	1.19486e-152	Tanycytes	Ndufa11
2.07599e-154	1.77538	0.921	0.31	3.84516e-150	Tanycytes	Mdh1
2.65897e-144	1.62825	0.912	0.311	4.92495e-140	Tanycytes	Ndufa1
5.08783e-133	1.35736	0.846	0.233	9.42368e-129	Tanycytes	Atp5g3
1.91754e-116	1.14816	0.781	0.179	3.55167e-112	Tanycytes	Fxyd1
6.13466e-89	0.646721	0.886	0.275	1.13626e-84	Tanycytes	Car2
3.65032e-254	2.23409	0.695	0.057	6.76111e-250	VSMCs	Rbp1
6.56945e-234	2.77804	0.735	0.07	1.21679e-229	VSMCs	Igfbp2
5.14602e-160	2.17088	0.695	0.089	9.53146e-156	VSMCs	Nupr1
1.84135e-152	2.92431	0.834	0.144	3.41055e-148	VSMCs	Apod
5.03239e-117	1.59675	0.768	0.137	9.32099e-113	VSMCs	Ifitm2
8.4791e-99	1.9415	0.788	0.172	1.5705e-94	VSMCs	Ifitm3

## Sheet: SVZ markers-DatasetB
p_val	avg_logFC	pct.1	pct.2	p_val_adj	cluster	gene
2.95053e-31	2.21829	0.938	0.06	6.14095e-27	Astrocytes	Agt
4.21645e-31	1.95198	0.995	0.166	8.7757e-27	Astrocytes	Slc6a11
5.69306e-29	1.64389	1	0.265	1.1849e-24	Astrocytes	Slc4a4
7.41244e-28	1.55292	0.947	0.161	1.54275e-23	Astrocytes	Ednrb
2.89203e-27	1.45648	0.932	0.13	6.01918e-23	Astrocytes	Gjb6
1.20164e-26	1.51805	0.975	0.244	2.50097e-22	Astrocytes	Mfge8
2.41077e-26	1.57095	0.967	0.169	5.01754e-22	Astrocytes	F3
5.88784e-26	1.50188	0.965	0.494	1.22544e-21	Astrocytes	Sparcl1
2.58358e-25	1.54627	0.999	0.377	5.3772e-21	Astrocytes	Slc1a3
1.07744e-24	1.86267	0.803	0.08	2.24248e-20	Astrocytes	Itih3
1.52209e-24	1.61286	0.981	0.467	3.16794e-20	Astrocytes	Mt3
3.27695e-24	1.49711	0.912	0.136	6.82032e-20	Astrocytes	Nkain4
3.59081e-23	1.37505	0.985	0.298	7.47356e-19	Astrocytes	Acsl3
5.07045e-23	1.37034	0.981	0.222	1.05531e-18	Astrocytes	Gpr37l1
8.17283e-23	1.45188	0.994	0.263	1.70101e-18	Astrocytes	Gja1
1.34396e-22	1.73309	0.939	0.323	2.79717e-18	Astrocytes	Aldoc
6.70684e-22	1.64595	0.934	0.198	1.39589e-17	Astrocytes	Luzp2
7.17001e-22	1.52409	0.987	0.648	1.49229e-17	Astrocytes	Mt1
2.54396e-21	1.45116	1	0.352	5.29475e-17	Astrocytes	Plpp3
7.79238e-21	1.50192	0.904	0.259	1.62183e-16	Astrocytes	Atp1b2
8.70086e-21	1.34625	0.891	0.16	1.81091e-16	Astrocytes	Cldn10
9.8675e-20	1.37751	0.825	0.197	2.05372e-15	Astrocytes	Pla2g7
1.59143e-19	1.38297	0.97	0.49	3.31224e-15	Astrocytes	Slc1a2
6.13395e-17	1.48764	0.923	0.367	1.27666e-12	Astrocytes	Clu
1.99135e-16	1.34257	0.613	0.142	4.1446e-12	Astrocytes	Tril
1.50917e-13	1.44375	0.861	0.355	3.14104e-09	Astrocytes	Mt2
8.53078e-12	1.60636	0.505	0.187	1.77551e-07	Astrocytes	Gm3764
1.2806e-11	1.4162	0.689	0.316	2.6653e-07	Astrocytes	Gstm5
5.44655e-11	1.86994	0.695	0.237	1.13359e-06	Astrocytes	Ntm
3.79353e-10	1.35153	0.644	0.293	7.89547e-06	Astrocytes	Gstm1
1.41526e-09	1.3896	0.657	0.304	2.94559e-05	Astrocytes	Gria2
1.41392e-08	1.52971	0.663	0.278	0.000294279	Astrocytes	Dclk1
1.31695e-29	2.16156	0.99	0.573	2.74098e-25	COPs	Mobp
1.00519e-25	1.54923	0.981	0.572	2.0921e-21	COPs	Plp1
2.21039e-25	2.15246	0.88	0.294	4.60049e-21	COPs	Bcas1
7.03509e-25	1.98586	0.814	0.189	1.46421e-20	COPs	Cnp
1.43993e-24	2.66018	0.87	0.192	2.99692e-20	COPs	Sirt2
2.94698e-23	1.44406	0.921	0.62	6.13354e-19	COPs	Rpsa
2.53107e-22	1.90293	0.91	0.474	5.26792e-18	COPs	Lars2
1.76785e-21	1.57275	0.934	0.605	3.67943e-17	COPs	Rps3
3.70648e-21	1.37595	0.746	0.12	7.71429e-17	COPs	Gm26870
8.80369e-21	2.00392	0.896	0.305	1.83231e-16	COPs	Qdpr
3.05754e-20	3.19237	0.746	0.13	6.36365e-16	COPs	Apod
4.30302e-20	1.85789	0.634	0.104	8.95587e-16	COPs	Slc44a1
4.11204e-19	2.47261	0.689	0.13	8.55838e-15	COPs	Fyn
3.45512e-16	1.5692	0.621	0.115	7.19114e-12	COPs	Tubb4a
2.63187e-15	1.56374	0.702	0.275	5.47771e-11	COPs	S100b
1.09855e-14	1.55026	0.621	0.181	2.28641e-10	COPs	Dynll2
2.35632e-35	2.25779	0.992	0.088	4.90422e-31	Endothelial cells	Slco1a4
1.84704e-33	2.30474	0.989	0.105	3.84423e-29	Endothelial cells	Itm2a
3.16584e-33	1.76141	0.989	0.121	6.58907e-29	Endothelial cells	Ly6a
3.85164e-33	2.03291	0.999	0.124	8.01642e-29	Endothelial cells	Ly6c1
4.78585e-33	2.27554	0.999	0.121	9.9608e-29	Endothelial cells	Flt1
5.01399e-33	1.89681	0.943	0.114	1.04356e-28	Endothelial cells	Ramp2
9.24276e-33	2.24034	0.967	0.321	1.92369e-28	Endothelial cells	B2m
1.03861e-32	2.17254	1	0.402	2.16165e-28	Endothelial cells	Bsg
1.73098e-32	2.10756	0.989	0.186	3.60269e-28	Endothelial cells	Slc2a1
2.20139e-32	2.31224	0.95	0.109	4.58176e-28	Endothelial cells	Cxcl12
2.33512e-32	2.78747	0.956	0.044	4.86009e-28	Endothelial cells	Rgs5
4.71325e-32	2.20358	0.986	0.108	9.80968e-28	Endothelial cells	Cldn5
4.98597e-32	2.02763	0.919	0.072	1.03773e-27	Endothelial cells	Pglyrp1
5.10324e-32	2.23206	0.992	0.158	1.06214e-27	Endothelial cells	Spock2
8.21176e-32	1.76556	0.926	0.104	1.70911e-27	Endothelial cells	Sgms1
1.54786e-31	2.04966	0.992	0.149	3.22157e-27	Endothelial cells	Pltp
9.61595e-31	2.25979	0.939	0.129	2.00137e-26	Endothelial cells	Klf2
1.46546e-30	1.87456	0.963	0.084	3.05006e-26	Endothelial cells	Abcb1a
1.77758e-30	1.50172	0.98	0.208	3.69968e-26	Endothelial cells	Ly6e
3.50626e-30	1.99459	0.962	0.089	7.29759e-26	Endothelial cells	Ptprb
7.47701e-30	2.60586	0.876	0.046	1.55619e-25	Endothelial cells	Mgp
7.70642e-30	1.45825	0.873	0.139	1.60394e-25	Endothelial cells	Tspan13
1.3148e-29	1.88107	0.975	0.228	2.73649e-25	Endothelial cells	Igf1r
3.06096e-29	1.84259	0.924	0.083	6.37078e-25	Endothelial cells	Abcg2
3.46388e-29	1.8003	0.941	0.082	7.20938e-25	Endothelial cells	Adgrf5
1.68913e-35	3.12629	0.97	0.071	3.5156e-31	Ependymal cells	Rarres2
5.18887e-35	2.93066	0.939	0.009	1.07996e-30	Ependymal cells	Ccdc153
1.8194e-34	2.98581	0.919	0.008	3.78671e-30	Ependymal cells	Tmem212
2.1585e-33	2.46655	0.861	0.006	4.49249e-29	Ependymal cells	Fam183b
4.09182e-33	2.34381	1	0.503	8.51631e-29	Ependymal cells	Hsp90aa1
1.28397e-32	2.29025	1	0.589	2.67232e-28	Ependymal cells	Dbi
2.72511e-30	2.4443	0.838	0.014	5.67178e-26	Ependymal cells	Dynlrb2
2.72528e-30	2.49534	0.834	0.015	5.67213e-26	Ependymal cells	Mia
8.61119e-30	2.38757	0.845	0.009	1.79225e-25	Ependymal cells	Meig1
3.52125e-29	1.7819	0.841	0.119	7.32878e-25	Ependymal cells	Cetn2
2.54316e-28	2.06351	0.787	0.005	5.29307e-24	Ependymal cells	Ak7
5.521e-28	2.14141	0.821	0.009	1.14909e-23	Ependymal cells	Enkur
6.4706e-28	1.9458	0.713	0.018	1.34673e-23	Ependymal cells	Aebp1
7.69215e-28	2.15176	0.787	0.024	1.60097e-23	Ependymal cells	Gm19935
9.89154e-28	2.03333	0.77	0.013	2.05873e-23	Ependymal cells	Foxj1
2.00116e-35	3.87791	0.982	0.21	4.16502e-31	Mature neurons	Meg3
1.57952e-34	3.87799	0.924	0.053	3.28746e-30	Mature neurons	Snhg11
9.84764e-23	2.25064	0.795	0.31	2.04959e-18	Mature neurons	Ppp3ca
2.05285e-22	2.66763	0.747	0.062	4.2726e-18	Mature neurons	Arpp21
2.42161e-20	2.63216	0.615	0.011	5.04009e-16	Mature neurons	Rgs9
5.72427e-19	2.54354	0.737	0.054	1.19139e-14	Mature neurons	Ndrg4
6.10236e-19	2.11796	0.833	0.279	1.27008e-14	Mature neurons	Celf2
8.12215e-18	2.65224	0.591	0.04	1.69046e-13	Mature neurons	Syt1
1.67938e-17	2.72041	0.702	0.072	3.49529e-13	Mature neurons	C230004F18Rik
2.61391e-17	2.62144	0.516	0.033	5.44033e-13	Mature neurons	Cx3cl1
2.67566e-15	2.23122	0.519	0.034	5.56885e-11	Mature neurons	Baiap2
3.06354e-15	2.10472	0.508	0.054	6.37615e-11	Mature neurons	Snap25
4.72366e-15	2.30133	0.659	0.182	9.83135e-11	Mature neurons	Atp1b1
1.4041e-14	2.2842	0.5	0.011	2.92236e-10	Mature neurons	Trank1
1.6571e-14	2.375	0.606	0.058	3.44893e-10	Mature neurons	Pde10a
9.92758e-14	2.03365	0.468	0.021	2.06623e-09	Mature neurons	Camk2b
1.65038e-37	2.1385	0.993	0.064	3.43493e-33	Microglia	Tmem119
2.12117e-37	2.40385	1	0.105	4.41479e-33	Microglia	Cx3cr1
1.28499e-36	1.82264	0.991	0.079	2.67446e-32	Microglia	Vsir
1.86023e-36	2.29194	1	0.092	3.87169e-32	Microglia	P2ry12
2.31648e-36	1.95336	0.961	0.078	4.82128e-32	Microglia	Fcrls
2.42083e-36	2.01218	1	0.103	5.03848e-32	Microglia	Laptm5
6.10699e-36	2.30724	1	0.174	1.27105e-31	Microglia	Hexb
1.37378e-35	2.26911	0.998	0.089	2.85925e-31	Microglia	Selplg
4.97837e-35	2.12096	1	0.116	1.03615e-30	Microglia	Csf1r
6.88487e-35	2.41292	0.992	0.156	1.43295e-30	Microglia	Egr1
7.86459e-35	1.9946	0.997	0.158	1.63686e-30	Microglia	Lgmn
8.77244e-35	2.04048	0.988	0.099	1.82581e-30	Microglia	Trem2
3.32028e-34	2.45319	0.994	0.127	6.9105e-30	Microglia	Kctd12
1.25174e-33	2.2431	0.97	0.141	2.60525e-29	Microglia	Zfp36
1.82197e-33	2.06054	0.94	0.065	3.79206e-29	Microglia	Plek
2.57369e-33	2.28943	0.952	0.056	5.35663e-29	Microglia	Cd83
1.38784e-32	2.29245	0.998	0.162	2.88851e-28	Microglia	Junb
3.15719e-32	2.39011	0.935	0.057	6.57107e-28	Microglia	Nfkbiz
6.43719e-32	2.34354	0.898	0.04	1.33977e-27	Microglia	Il1a
7.135e-32	2.27661	0.905	0.081	1.48501e-27	Microglia	Atf3
2.23227e-31	2.05168	0.994	0.242	4.64601e-27	Microglia	Jun
2.74911e-31	2.34956	0.983	0.143	5.72173e-27	Microglia	Tyrobp
4.01984e-31	2.03723	0.98	0.158	8.36649e-27	Microglia	Btg2
5.93569e-31	1.90697	0.943	0.084	1.23539e-26	Microglia	Siglech
5.08012e-30	2.09394	0.838	0.038	1.05732e-25	Microglia	Tnfaip3
6.3848e-30	1.90205	0.995	0.153	1.32887e-25	Microglia	Ctss
7.58253e-30	2.16098	0.973	0.206	1.57815e-25	Microglia	Nfkbia
1.18553e-29	1.76873	0.985	0.211	2.46744e-25	Microglia	Fos
1.37435e-29	2.86364	0.92	0.093	2.86044e-25	Microglia	Ccl4
1.7461e-29	2.40801	0.991	0.162	3.63416e-25	Microglia	C1qb
3.28637e-29	1.76314	1	0.156	6.83993e-25	Microglia	C1qa
7.97426e-29	2.03568	0.932	0.09	1.65968e-24	Microglia	Gpr34
1.85698e-28	1.66778	0.855	0.158	3.86493e-24	Microglia	Mef2c
2.79805e-28	2.10745	0.989	0.148	5.82358e-24	Microglia	C1qc
1.89419e-27	1.93931	0.917	0.113	3.94238e-23	Microglia	Ly86
2.03659e-27	2.2105	0.914	0.126	4.23875e-23	Microglia	Fcer1g
4.70198e-24	2.01334	0.842	0.115	9.78623e-20	Microglia	Rgs10
2.08148e-23	1.96699	0.959	0.315	4.33217e-19	Microglia	Ctsd
8.66651e-21	1.2743	0.968	0.617	1.80376e-16	Microglia	Itm2b
1.75261e-19	1.94163	0.745	0.09	3.6477e-15	Microglia	Aif1
7.0543e-36	2.54674	1	0.184	1.46821e-31	MOLs	Mal
2.34026e-35	2.47072	0.996	0.068	4.87078e-31	MOLs	Cldn11
2.35632e-35	2.30978	0.998	0.069	4.90422e-31	MOLs	Mag
2.43333e-35	2.24026	0.993	0.084	5.06449e-31	MOLs	Tspan2
4.85701e-35	2.70937	0.99	0.152	1.01089e-30	MOLs	Ptgds
7.90699e-35	2.20782	0.999	0.087	1.64568e-30	MOLs	Ermn
2.7277e-34	2.27746	0.998	0.095	5.67716e-30	MOLs	Tubb4a
2.9158e-34	1.95564	0.978	0.058	6.06866e-30	MOLs	Ugt8a
1.22483e-33	2.4905	0.994	0.186	2.54925e-29	MOLs	Trf
2.04275e-33	2.86552	0.997	0.124	4.25158e-29	MOLs	Apod
2.09428e-33	2.14909	0.998	0.21	4.35882e-29	MOLs	Car2
5.33104e-33	1.72786	0.992	0.146	1.10955e-28	MOLs	Enpp2
8.17817e-33	1.84864	0.959	0.07	1.70212e-28	MOLs	Edil3
2.6188e-32	2.07226	0.992	0.118	5.4505e-28	MOLs	2021-09-04
3.62641e-32	2.00079	0.993	0.118	7.54764e-28	MOLs	Ptprd
5.53932e-32	2.13627	0.998	0.204	1.1529e-27	MOLs	Cryab
1.49421e-31	1.68006	0.918	0.047	3.1099e-27	MOLs	Tmem88b
4.68001e-31	1.94137	0.92	0.039	9.7405e-27	MOLs	Opalin
6.13887e-31	2.56403	1	0.562	1.27768e-26	MOLs	Plp1
9.19577e-31	1.59611	0.857	0.039	1.91392e-26	MOLs	Slc24a2
1.00658e-30	1.99757	1	0.233	2.095e-26	MOLs	Aplp1
1.11562e-30	1.94789	0.949	0.043	2.32194e-26	MOLs	Mog
1.91963e-30	1.76201	0.877	0.057	3.99533e-26	MOLs	Pex5l
2.07335e-30	1.54237	0.914	0.082	4.31526e-26	MOLs	Abca2
2.52531e-30	2.2674	1	0.171	5.25593e-26	MOLs	Cnp
2.55838e-30	1.81955	0.909	0.06	5.32475e-26	MOLs	Sez6l2
2.75774e-30	1.41292	0.97	0.203	5.73969e-26	MOLs	Rnf13
3.50223e-30	1.78747	0.951	0.078	7.28919e-26	MOLs	Ppp1r16b
4.98112e-30	1.75748	0.932	0.066	1.03672e-25	MOLs	Gpr37
6.66333e-30	1.83227	0.988	0.143	1.38684e-25	MOLs	Ttll7
9.0235e-30	1.4149	0.909	0.093	1.87806e-25	MOLs	Desi1
9.61454e-30	1.92264	0.895	0.079	2.00108e-25	MOLs	Kctd13
2.91169e-33	2.138	0.953	0.063	6.06011e-29	NBs	Dlx6os1
2.46705e-30	2.095	0.992	0.117	5.13467e-26	NBs	Stmn2
5.05507e-30	2.13935	0.999	0.167	1.05211e-25	NBs	Sox4
1.96393e-29	2.00337	0.927	0.138	4.08754e-25	NBs	Sox11
3.14887e-29	2.03522	0.96	0.086	6.55374e-25	NBs	Tubb3
3.49465e-29	1.59711	0.911	0.08	7.27341e-25	NBs	Nrep
6.39253e-29	2.62217	0.973	0.212	1.33048e-24	NBs	Ccnd2
1.00664e-28	1.77558	1	0.293	2.09513e-24	NBs	Tmsb10
1.2197e-28	1.58412	0.999	0.574	2.53857e-24	NBs	H3f3a
4.34673e-28	1.73884	0.988	0.254	9.04686e-24	NBs	Tubb5
5.86566e-28	1.59504	0.876	0.1	1.22082e-23	NBs	Zfp704
8.99873e-28	1.9082	0.969	0.082	1.87291e-23	NBs	Dcx
1.15772e-27	1.85414	0.981	0.182	2.40957e-23	NBs	Meis2
5.39874e-27	1.85511	1	0.454	1.12364e-22	NBs	Tuba1a
1.41621e-26	1.88685	0.996	0.264	2.94756e-22	NBs	Tubb2b
1.50965e-26	1.76114	0.876	0.055	3.14204e-22	NBs	Dlx1
6.89387e-23	1.93002	0.817	0.256	1.43482e-18	NSCs	Ntm
3.18223e-21	1.62703	0.973	0.509	6.62319e-17	NSCs	Cpe
3.48088e-20	1.8871	0.674	0.105	7.24475e-16	NSCs	S100a6
1.4639e-18	1.17405	0.985	0.505	3.04681e-14	NSCs	Slc1a2
1.94451e-18	1.97107	0.683	0.082	4.0471e-14	NSCs	Igfbp5
2.56441e-16	0.939062	0.803	0.278	5.3373e-12	NSCs	Cspg5
3.63288e-15	1.4392	0.753	0.195	7.56111e-11	NSCs	Fxyd1
4.59423e-15	1.85158	0.502	0.106	9.56197e-11	NSCs	Etnppl
1.15994e-14	1.20835	0.822	0.29	2.41418e-10	NSCs	Prdx6
1.77783e-35	2.70471	0.996	0.027	3.70019e-31	OPCs	Pdgfra
5.20847e-34	2.31953	0.938	0.03	1.08404e-29	OPCs	Tnr
1.63866e-32	2.1345	0.948	0.075	3.41053e-28	OPCs	Vcan
4.20841e-32	2.28541	0.923	0.017	8.75897e-28	OPCs	Lhfpl3
3.76894e-31	2.21967	0.974	0.065	7.8443e-27	OPCs	Cntn1
1.04704e-29	1.97079	0.998	0.335	2.17921e-25	OPCs	Ptprz1
2.69099e-29	1.69427	0.77	0.033	5.60075e-25	OPCs	Matn4
8.67002e-29	2.19983	0.981	0.123	1.80449e-24	OPCs	Olig1
2.72151e-26	1.89661	0.852	0.05	5.66429e-22	OPCs	Cacng4
1.15743e-25	1.65576	0.796	0.054	2.40895e-21	OPCs	Xylt1
1.62044e-25	1.62908	0.877	0.131	3.37262e-21	OPCs	Epn2
2.51701e-25	1.44267	0.996	0.368	5.23866e-21	OPCs	Marcks
8.70879e-25	1.60852	0.753	0.03	1.81256e-20	OPCs	Opcml
1.02566e-24	1.51539	0.892	0.159	2.1347e-20	OPCs	Nrxn2
2.14907e-24	1.95249	0.813	0.013	4.47286e-20	OPCs	C1ql1
5.47311e-38	4.20107	0.993	0.025	1.13912e-33	Pericytes	Vtn
2.5669e-37	3.47903	1	0.044	5.34249e-33	Pericytes	Rgs5
3.11929e-34	2.81321	0.993	0.125	6.49217e-30	Pericytes	Cald1
2.08976e-33	2.56777	0.938	0.061	4.34942e-29	Pericytes	Pdgfrb
2.93933e-33	2.93164	0.889	0.005	6.11764e-29	Pericytes	Abcc9
1.95908e-32	2.7143	0.896	0.015	4.07744e-28	Pericytes	Ndufa4l2
2.65189e-32	2.16644	0.875	0.037	5.51938e-28	Pericytes	Myl9
1.93145e-30	2.72209	0.903	0.015	4.01993e-26	Pericytes	Higd1b
8.13114e-28	2.6334	0.806	0.009	1.69233e-23	Pericytes	Ifitm1
1.45056e-27	2.5775	0.792	0.004	3.01905e-23	Pericytes	Kcnj8
1.55611e-27	2.59411	0.812	0.013	3.23874e-23	Pericytes	Atp13a5
4.31987e-27	2.2836	0.972	0.137	8.99095e-23	Pericytes	Igfbp7
3.69724e-26	2.45166	0.799	0.03	7.69506e-22	Pericytes	Rgs4
9.57514e-35	3.43452	0.98	0.065	1.99287e-30	PVMs	Lyz2
7.3158e-26	2.32873	0.901	0.155	1.52264e-21	PVMs	Ifitm3
2.21103e-24	1.64003	0.94	0.166	4.60183e-20	PVMs	C1qa
1.39534e-23	2.39768	0.789	0.058	2.90412e-19	PVMs	Cd52
2.1751e-23	1.66221	0.95	0.155	4.52703e-19	PVMs	C1qc
2.09239e-22	1.81189	0.895	0.323	4.35488e-18	PVMs	Ctsb
2.94921e-22	1.74089	0.97	0.591	6.13819e-18	PVMs	Ftl1
3.67058e-21	3.26549	0.685	0.003	7.63957e-17	PVMs	Pf4
2.87011e-19	3.26706	0.62	0.005	5.97357e-15	PVMs	Plac8
1.15972e-18	3.51493	0.62	0.018	2.41373e-14	PVMs	Cd74
2.71623e-16	3.23882	0.57	0.004	5.65328e-12	PVMs	Wfdc17
1.79901e-27	2.65653	0.831	0.058	3.74429e-23	T cells	Cd52
1.13411e-22	4.86408	0.701	0.004	2.36043e-18	T cells	Ccl5
3.73797e-22	2.89255	0.688	0	7.77983e-18	T cells	Ms4a4b
5.47507e-22	1.85643	0.935	0.513	1.13953e-17	T cells	Rpl12
6.19599e-21	2.37747	0.727	0.059	1.28957e-16	T cells	AW112010
1.23852e-20	2.29286	0.649	0	2.57774e-16	T cells	Cd3e
1.37294e-20	1.99045	0.688	0.108	2.85749e-16	T cells	S100a10
3.87886e-20	2.63449	0.636	0.001	8.07308e-16	T cells	Trbc2
5.37186e-19	2.33365	0.623	0.012	1.11805e-14	T cells	Hcst
1.10636e-18	2.04937	0.597	0.001	2.30267e-14	T cells	Gimap3
3.11934e-18	2.1785	0.688	0.059	6.49228e-14	T cells	Ptprc
3.78421e-18	1.31215	0.935	0.311	7.87607e-14	T cells	Tmsb10
9.72426e-18	2.67787	0.571	0.001	2.02391e-13	T cells	Nkg7
9.72426e-18	2.12975	0.571	0	2.02391e-13	T cells	Cd3d
1.2745e-17	1.26085	0.87	0.332	2.65261e-13	T cells	B2m
2.83287e-17	2.22182	0.558	0	5.89606e-13	T cells	Cd3g
5.24379e-17	1.27312	0.87	0.479	1.09139e-12	T cells	Rplp0
3.17243e-15	1.69981	0.61	0.074	6.60279e-11	T cells	Ptpn18
5.00985e-15	1.8637	0.494	0.004	1.0427e-10	T cells	Gimap4
5.2937e-36	2.93563	0.988	0.205	1.10178e-31	TAPs	Hmgb2
9.38939e-36	2.41348	0.995	0.231	1.95421e-31	TAPs	Hmgn2
6.7168e-35	2.20231	0.998	0.319	1.39797e-30	TAPs	H2afz
3.70106e-33	2.37185	0.983	0.212	7.70301e-29	TAPs	Ccnd2
7.30343e-33	2.58727	0.908	0.012	1.52006e-28	TAPs	Pclaf
2.08404e-29	1.6342	0.995	0.552	4.33751e-25	TAPs	Hmgb1
5.10399e-29	1.6613	0.842	0.086	1.06229e-24	TAPs	Selenoh
1.4479e-28	1.93158	0.988	0.265	3.01351e-24	TAPs	Tubb5
7.69215e-28	2.89022	0.818	0.011	1.60097e-23	TAPs	Top2a
6.24777e-27	1.77526	0.956	0.146	1.30035e-22	TAPs	Sox11
1.21005e-26	3.16732	0.813	0.054	2.51848e-22	TAPs	Hist1h2ap
2.24426e-25	1.31842	0.927	0.252	4.67098e-21	TAPs	Snrpe
2.33339e-25	1.35702	0.864	0.213	4.85647e-21	TAPs	Ran
3.30161e-25	1.5155	0.995	0.39	6.87165e-21	TAPs	Stmn1
3.79114e-25	1.38164	0.888	0.203	7.89051e-21	TAPs	Hnrnpab
4.72666e-25	1.85772	0.708	0.019	9.83761e-21	TAPs	Lockd
2.15718e-38	4.10327	0.986	0.018	4.48975e-34	VSMCs	Acta2
2.15718e-38	3.42236	0.995	0.028	4.48975e-34	VSMCs	Myl9
8.14643e-38	3.99614	0.968	0.014	1.69552e-33	VSMCs	Tagln
1.31667e-36	3.03015	0.955	0.022	2.74039e-32	VSMCs	Mylk
1.78626e-36	3.46611	1	0.122	3.71774e-32	VSMCs	Crip1
4.0686e-36	3.27813	0.955	0.008	8.46797e-32	VSMCs	Myh11
4.06916e-36	3.29	0.944	0.015	8.46915e-32	VSMCs	Tpm2
7.0684e-36	2.65622	0.98	0.147	1.47115e-31	VSMCs	Tpm1
4.02661e-35	2.71412	0.984	0.117	8.38057e-31	VSMCs	Cald1
5.18887e-35	2.5182	0.901	0.021	1.07996e-30	VSMCs	Rgs4
2.4684e-34	2.24748	0.991	0.448	5.13748e-30	VSMCs	Myl6
1.60285e-31	2.33755	0.845	0.017	3.33601e-27	VSMCs	Sncg
1.87915e-31	2.17109	0.986	0.129	3.91108e-27	VSMCs	Igfbp7
3.65219e-31	2.41607	0.935	0.078	7.6013e-27	VSMCs	Flna
8.52927e-31	2.53635	0.786	0.006	1.7752e-26	VSMCs	Pln
1.50319e-28	2.04211	0.887	0.077	3.1286e-24	VSMCs	Cavin1
7.69215e-28	2.04723	0.8	0.028	1.60097e-23	VSMCs	Ntn4
9.71865e-28	2.99994	0.851	0.037	2.02274e-23	VSMCs	Rgs5

## Sheet: DG markers-DatasetB
p_val	avg_logFC	pct.1	pct.2	p_val_adj	cluster	gene
2.77e-30	2.30195	0.971	0.144	8.62e-26	Astrocytes	Agt
5.68e-30	1.48247	0.969	0.224	1.76e-25	Astrocytes	Slc6a11
9.29e-30	1.61656	0.986	0.237	2.88e-25	Astrocytes	F3
2.66e-29	1.37326	0.805	0.112	8.26e-25	Astrocytes	Gpld1
2.75e-27	1.22602	1	0.354	8.55e-23	Astrocytes	Gja1
1.25e-26	1.60502	0.991	0.229	3.89e-22	Astrocytes	Cldn10
1.88e-26	1.38372	0.81	0.117	5.83e-22	Astrocytes	Lcat
2.74e-26	1.24191	0.776	0.107	8.51e-22	Astrocytes	Fzd2
5.32e-26	1.35784	0.991	0.302	1.65e-21	Astrocytes	Htra1
5.52e-26	1.211	1	0.487	1.71e-21	Astrocytes	Plpp3
6.34e-25	1.25798	0.866	0.143	1.97e-20	Astrocytes	Slc7a11
1.77e-24	1.22414	0.995	0.315	5.48e-20	Astrocytes	Bcan
4.88e-24	1.27596	0.966	0.318	1.52e-19	Astrocytes	Gpr37l1
5.48e-24	1.21487	0.999	0.552	1.7e-19	Astrocytes	Clu
2.89e-23	1.23345	0.884	0.145	8.96e-19	Astrocytes	Nkain4
1.44e-22	1.34274	0.975	0.273	4.46e-18	Astrocytes	Aqp4
1.67e-22	1.30908	0.997	0.409	5.2e-18	Astrocytes	Gstm5
1.91e-22	1.21054	0.997	0.537	5.93e-18	Astrocytes	Slc1a3
2.39e-22	1.20895	1	0.641	7.41e-18	Astrocytes	Mt3
3.09e-22	1.32818	0.865	0.223	9.59e-18	Astrocytes	Fgfr3
3.67e-22	1.20051	0.992	0.289	1.14e-17	Astrocytes	Ntsr2
8.7e-22	1.29478	0.925	0.3	2.7e-17	Astrocytes	Dclk1
4.58e-21	1.21485	0.994	0.342	1.42e-16	Astrocytes	Pla2g7
6.99e-21	1.70068	0.771	0.086	2.17e-16	Astrocytes	Itih3
1.07e-20	1.41745	0.814	0.234	3.33e-16	Astrocytes	Xist
2.15e-20	1.26607	0.993	0.376	6.68e-16	Astrocytes	Acsl3
9.03e-18	1.3328	0.985	0.34	2.8e-13	Astrocytes	Mfge8
6.6e-13	1.30679	0.687	0.128	2.05e-08	Astrocytes	Grin2c
4.92e-30	2.6125	0.9	0.061	1.53e-25	B cells	Cd52
1.66e-25	4.12285	0.727	0.007	5.17e-21	B cells	Cd74
2.2e-24	1.89851	0.873	0.217	6.82e-20	B cells	H2-D1
2.3e-22	2.02842	0.764	0.081	7.13e-18	B cells	Ptprc
3.45e-21	1.8906	0.736	0.087	1.07e-16	B cells	Coro1a
1.31e-20	1.82527	0.836	0.239	4.07e-16	B cells	Btg1
1.82e-20	1.96629	0.655	0.021	5.64e-16	B cells	Lsp1
8.31e-20	1.62714	0.8	0.234	2.58e-15	B cells	H2-K1
1.54e-19	3.3212	0.582	0.002	4.78e-15	B cells	H2-Aa
3.84e-19	3.14941	0.573	0.005	1.19e-14	B cells	H2-Ab1
3.74e-18	1.67686	0.736	0.116	1.16e-13	B cells	Arhgdib
5.61e-18	3.14064	0.545	0.002	1.74e-13	B cells	H2-Eb1
6.78e-17	1.68572	0.782	0.161	2.1e-12	B cells	Srgn
7.61e-17	1.60666	0.536	0.001	2.36e-12	B cells	Napsa
6.26e-16	1.62408	0.591	0.062	1.94e-11	B cells	Stk17b
9.34e-16	1.66772	0.645	0.094	2.9e-11	B cells	Lcp1
2.16e-38	3.63871	0.971	0.007	6.7e-34	Cajal-Retzius	Reln
1.26e-37	3.44272	0.94	0.038	3.91e-33	Cajal-Retzius	Ndnf
7.17e-36	2.55151	0.951	0.115	2.23e-31	Cajal-Retzius	Snhg11
2.64e-33	2.51895	0.865	0.024	8.19e-29	Cajal-Retzius	Cacna2d2
1.4e-31	1.66301	0.831	0.076	4.34e-27	Cajal-Retzius	Celf4
1.54e-31	1.79931	0.961	0.295	4.77e-27	Cajal-Retzius	Meg3
3.67e-31	2.40512	0.812	0.044	1.14e-26	Cajal-Retzius	Pcp4
2.04e-29	1.88131	0.875	0.171	6.34e-25	Cajal-Retzius	Rtn1
8.32e-29	2.22471	0.771	0.002	2.58e-24	Cajal-Retzius	Nhlh2
1.54e-28	1.85777	0.818	0.054	4.77e-24	Cajal-Retzius	Stmn2
3.6e-28	1.70356	0.745	0.064	1.12e-23	Cajal-Retzius	Fat3
4.55e-28	1.7038	0.852	0.143	1.41e-23	Cajal-Retzius	Olfm1
1.19e-26	1.52986	0.82	0.14	3.71e-22	Cajal-Retzius	Map1b
1.2e-26	1.72659	0.747	0.028	3.71e-22	Cajal-Retzius	Elavl4
2.11e-26	1.72157	0.701	0.044	6.54e-22	Cajal-Retzius	Gap43
1.39e-25	1.50911	0.883	0.256	4.3e-21	Cajal-Retzius	Stmn1
1.66e-25	1.56153	0.628	0.009	5.17e-21	Cajal-Retzius	Dync1i1
5.47e-25	1.62638	0.69	0.031	1.7e-20	Cajal-Retzius	Robo2
1.2e-33	2.83449	1	0.67	3.74e-29	COPs	Mbp
8.15e-32	2.65205	0.995	0.428	2.53e-27	COPs	Mobp
9.18e-30	2.81017	0.919	0.235	2.85e-25	COPs	Sirt2
3.17e-29	2.67844	0.925	0.214	9.85e-25	COPs	Bcas1
2.34e-26	2.22781	0.818	0.23	7.27e-22	COPs	Plekhb1
7.08e-24	2.29352	0.913	0.278	2.2e-19	COPs	Qdpr
3.59e-23	1.57239	0.923	0.62	1.11e-18	COPs	Rps3
7.17e-23	2.37792	0.795	0.197	2.23e-18	COPs	Kif5a
8.52e-22	1.80242	0.972	0.447	2.65e-17	COPs	Plp1
8.32e-21	2.51303	0.725	0.15	2.58e-16	COPs	Fyn
1.01e-17	2.09898	0.83	0.198	3.14e-13	COPs	Cnp
8.19e-17	1.53463	0.826	0.338	2.54e-12	COPs	Marcks
2.83e-16	1.81286	0.652	0.142	8.79e-12	COPs	Map1b
2.84e-16	2.06693	0.826	0.422	8.82e-12	COPs	Tuba1a
2.28e-14	1.8798	0.559	0.099	7.08e-10	COPs	Rnd2
9.16e-13	2.2508	0.498	0.007	2.84e-08	COPs	Enpp6
1.1e-12	2.12355	0.587	0.072	3.42e-08	COPs	Tnr
9.04e-12	1.61528	0.587	0.19	2.81e-07	COPs	Dynll2
1.32e-11	1.7682	0.599	0.088	4.1e-07	COPs	Tubb4a
1.65e-11	1.85367	0.571	0.112	5.14e-07	COPs	Slc44a1
1.13e-33	2.09551	0.991	0.126	3.5e-29	Endothelial cells	Itm2a
1.72e-33	2.54529	0.984	0.097	5.35e-29	Endothelial cells	Tm4sf1
2.71e-33	2.07958	0.976	0.11	8.41e-29	Endothelial cells	Jcad
3.99e-33	2.50358	1	0.132	1.24e-28	Endothelial cells	Ly6a
5.29e-33	2.46069	0.997	0.124	1.64e-28	Endothelial cells	Cldn5
5.3e-33	2.56515	1	0.49	1.65e-28	Endothelial cells	Bsg
6.73e-33	2.57299	1	0.152	2.09e-28	Endothelial cells	Ly6c1
8.27e-33	2.01325	0.954	0.129	2.57e-28	Endothelial cells	Id1
1.68e-32	2.34461	1	0.156	5.22e-28	Endothelial cells	Flt1
4.12e-32	2.49333	0.956	0.071	1.28e-27	Endothelial cells	Pglyrp1
7.65e-32	1.91833	0.989	0.151	2.38e-27	Endothelial cells	Pltp
1.89e-31	2.02444	0.993	0.122	5.87e-27	Endothelial cells	Slco1a4
9.93e-31	2.4419	0.998	0.205	3.08e-26	Endothelial cells	Spock2
1.04e-30	1.86763	0.915	0.081	3.24e-26	Endothelial cells	Adgrl4
1.15e-30	1.87063	0.991	0.216	3.56e-26	Endothelial cells	Slc2a1
1.41e-30	2.24635	0.991	0.119	4.38e-26	Endothelial cells	Ptprb
1.44e-30	2.19058	0.97	0.155	4.47e-26	Endothelial cells	Ramp2
1.82e-30	2.13535	0.97	0.138	5.65e-26	Endothelial cells	Ifitm3
4.88e-30	1.92624	0.997	0.41	1.51e-25	Endothelial cells	Sptbn1
1.37e-29	1.95542	0.971	0.123	4.24e-25	Endothelial cells	Slc9a3r2
1.92e-29	1.9195	0.964	0.101	5.95e-25	Endothelial cells	Abcb1a
2.3e-29	2.2382	0.881	0.104	7.13e-25	Endothelial cells	Cxcl12
3.85e-29	1.89846	0.96	0.102	1.19e-24	Endothelial cells	Adgrf5
2.25e-23	3.01416	0.711	0.001	7e-19	Ependymal cells	Ccdc153
1.89e-19	2.25353	0.867	0.472	5.88e-15	Ependymal cells	Hsp90aa1
2.79e-18	2.66488	0.687	0.075	8.67e-14	Ependymal cells	Rarres2
3.5e-18	2.55378	0.578	0	1.09e-13	Ependymal cells	Tmem212
3.5e-18	2.31091	0.578	0.002	1.09e-13	Ependymal cells	Dynlrb2
3.73e-18	2.25362	0.59	0.019	1.16e-13	Ependymal cells	Gm19935
9.7e-18	2.19345	0.566	0.001	3.01e-13	Ependymal cells	Fam183b
2.45e-17	2.01901	0.578	0.004	7.6e-13	Ependymal cells	Foxj1
1.94e-16	1.86488	0.53	0.002	6.02e-12	Ependymal cells	Meig1
1.36e-15	1.84656	0.506	0.005	4.21e-11	Ependymal cells	Cfap126
3.53e-15	1.90718	0.494	0.002	1.1e-10	Ependymal cells	1110017D15Rik
5.68e-15	2.10282	0.614	0.107	1.76e-10	Ependymal cells	4933434E20Rik
9.1e-15	1.71842	0.482	0.001	2.83e-10	Ependymal cells	Ak7
1.09e-14	1.95121	0.506	0.002	3.37e-10	Ependymal cells	Rsph1
2.32e-14	1.8835	0.47	0.007	7.21e-10	Ependymal cells	Spef2
2.32e-14	1.69392	0.47	0.001	7.21e-10	Ependymal cells	Enkur
3.05e-14	1.92201	0.482	0.01	9.48e-10	Ependymal cells	Cd24a
5.87e-14	1.67808	0.458	0.004	1.82e-09	Ependymal cells	1700007K13Rik
6.98e-14	2.01071	0.687	0.225	2.17e-09	Ependymal cells	Tubb4b
9.65e-14	1.81205	0.518	0.061	3e-09	Ependymal cells	Slc38a1
1.47e-13	1.892	0.446	0.001	4.57e-09	Ependymal cells	1700016K19Rik
3.65e-13	1.82403	0.434	0.008	1.13e-08	Ependymal cells	Mia
3.65e-13	1.64275	0.434	0.002	1.13e-08	Ependymal cells	Calml4
2.18e-12	1.76276	0.41	0	6.78e-08	Ependymal cells	1700012B09Rik
4.46e-12	1.69307	0.723	0.246	1.39e-07	Ependymal cells	Nnat
5.27e-12	1.56867	0.398	0.003	1.64e-07	Ependymal cells	Cfap54
7.86e-12	1.73265	0.41	0.016	2.44e-07	Ependymal cells	Aebp1
5.12e-35	2.30144	0.917	0.038	1.59e-30	Mature neurons	Syt7
7.89e-35	2.23379	0.915	0.043	2.45e-30	Mature neurons	Grin2a
1.86e-33	2.12744	0.946	0.093	5.78e-29	Mature neurons	Grin2b
4.88e-32	3.80572	0.972	0.291	1.52e-27	Mature neurons	Meg3
9.78e-31	2.12038	0.977	0.398	3.04e-26	Mature neurons	Ppp3ca
1.21e-30	2.19072	0.898	0.032	3.77e-26	Mature neurons	Ryr2
1.22e-30	2.5614	0.865	0.047	3.77e-26	Mature neurons	C1ql3
1.89e-30	2.39989	0.88	0.034	5.88e-26	Mature neurons	Adcy1
2.01e-30	1.79492	0.998	0.362	6.24e-26	Mature neurons	Gria2
6.39e-30	2.31992	0.911	0.048	1.99e-25	Mature neurons	Camk2b
9.2e-30	2.13269	0.911	0.142	2.86e-25	Mature neurons	Olfm1
4.04e-29	1.98795	0.793	0.028	1.25e-24	Mature neurons	Nptx1
1.53e-28	1.74524	0.959	0.298	4.75e-24	Mature neurons	Celf2
1.88e-28	1.88711	0.82	0.056	5.83e-24	Mature neurons	Baiap2
2.05e-28	2.0642	0.88	0.037	6.37e-24	Mature neurons	Cacna1e
2.56e-28	2.11131	0.899	0.091	7.96e-24	Mature neurons	Syt1
2.99e-28	1.76828	0.969	0.282	9.27e-24	Mature neurons	Atp2b1
3.13e-28	1.95324	0.871	0.055	9.71e-24	Mature neurons	Slc17a7
3.27e-28	2.40152	0.922	0.13	1.02e-23	Mature neurons	Nrgn
3.4e-28	3.41763	0.883	0.111	1.05e-23	Mature neurons	Snhg11
4.64e-28	1.90169	0.873	0.07	1.44e-23	Mature neurons	Gria1
1.71e-27	1.79393	0.741	0.02	5.3e-23	Mature neurons	Epha7
2.23e-27	2.05565	0.865	0.091	6.94e-23	Mature neurons	Snap25
3.99e-27	1.91093	0.838	0.086	1.24e-22	Mature neurons	Plppr4
4.25e-27	1.96189	0.894	0.14	1.32e-22	Mature neurons	Map1b
6.18e-27	1.93016	0.865	0.064	1.92e-22	Mature neurons	Kalrn
6.85e-27	2.12218	0.838	0.079	2.13e-22	Mature neurons	Ncdn
2.02e-26	1.84822	0.802	0.095	6.26e-22	Mature neurons	Camk2a
5.59e-26	1.73669	0.79	0.077	1.74e-21	Mature neurons	Epha4
1.12e-25	1.8171	0.908	0.201	3.49e-21	Mature neurons	Atp1b1
1.76e-25	1.89819	0.78	0.017	5.46e-21	Mature neurons	Trank1
1.81e-25	2.18852	0.884	0.079	5.62e-21	Mature neurons	Dgkh
2.28e-25	1.7081	0.743	0.042	7.09e-21	Mature neurons	Unc80
1.12e-35	2.26221	0.999	0.157	3.48e-31	Microglia	Cx3cr1
4.6e-35	2.13826	0.991	0.152	1.43e-30	Microglia	P2ry12
8.81e-35	2.26939	0.95	0.114	2.74e-30	Microglia	Zfp36
1.57e-34	1.90608	0.994	0.141	4.87e-30	Microglia	Selplg
4.35e-34	2.11609	0.989	0.184	1.35e-29	Microglia	Kctd12
1.01e-33	1.99239	0.999	0.174	3.14e-29	Microglia	Csf1r
2.1e-33	1.82692	0.992	0.14	6.52e-29	Microglia	Siglech
3.54e-32	2.08202	0.964	0.104	1.1e-27	Microglia	Mafb
6.62e-32	1.92502	0.966	0.133	2.06e-27	Microglia	Vsir
6.68e-32	2.33269	0.971	0.23	2.07e-27	Microglia	Jun
9.62e-32	1.93948	0.876	0.072	2.99e-27	Microglia	Gm26778
1.03e-31	1.86581	1	0.24	3.19e-27	Microglia	Hexb
1.63e-31	1.95589	0.974	0.144	5.05e-27	Microglia	Tgfbr1
2.42e-31	1.85569	0.981	0.121	7.52e-27	Microglia	Tmem119
4.16e-31	2.33007	0.961	0.112	1.29e-26	Microglia	Junb
4.7e-31	2.11762	0.992	0.114	1.46e-26	Microglia	Gpr34
4.7e-31	1.84968	0.986	0.162	1.46e-26	Microglia	Laptm5
2.1e-30	2.50716	0.896	0.082	6.51e-26	Microglia	Egr1
2.07e-29	2.14515	0.923	0.131	6.43e-25	Microglia	Btg2
2.12e-29	1.8167	0.93	0.125	6.6e-25	Microglia	Maf
4.92e-29	2.0193	0.989	0.21	1.53e-24	Microglia	C1qb
9.19e-29	1.97065	0.932	0.19	2.85e-24	Microglia	Ctss
1.47e-28	1.83723	0.953	0.124	4.58e-24	Microglia	Olfml3
4.94e-28	1.89182	1	0.419	1.53e-23	Microglia	Ctsd
9.92e-27	1.81537	0.852	0.099	3.08e-22	Microglia	Rgs2
1.13e-26	1.96691	0.913	0.069	3.52e-22	Microglia	Fcgr1
2.43e-26	1.89036	0.997	0.198	7.56e-22	Microglia	Lgmn
2.79e-26	2.0344	1	0.207	8.68e-22	Microglia	C1qa
5.24e-26	1.73166	0.95	0.191	1.63e-21	Microglia	C1qc
1.56e-25	2.10916	0.796	0.086	4.84e-21	Microglia	Fos
2.96e-36	2.48451	0.994	0.045	9.18e-32	MOLs	Cldn11
3.43e-36	2.17749	0.984	0.062	1.07e-31	MOLs	Stmn4
3.87e-36	2.52978	0.998	0.096	1.2e-31	MOLs	Apod
1.56e-35	2.78674	1	0.213	4.83e-31	MOLs	Cryab
2.85e-35	1.85974	0.993	0.203	8.86e-31	MOLs	Fez1
4.74e-35	2.78995	1	0.166	1.47e-30	MOLs	Mal
7.16e-35	2.19706	1	0.26	2.22e-30	MOLs	Aplp1
7.5e-35	2.51738	0.995	0.049	2.33e-30	MOLs	Mag
7.85e-35	2.52963	0.999	0.185	2.44e-30	MOLs	Cnp
7.88e-35	2.49636	0.994	0.06	2.45e-30	MOLs	Ermn
9.69e-35	2.36676	0.99	0.083	3.01e-30	MOLs	Enpp2
1.04e-34	1.57285	0.927	0.076	3.22e-30	MOLs	Nfasc
1.26e-34	2.51069	1	0.189	3.9e-30	MOLs	Trf
1.57e-34	2.6912	0.997	0.076	4.86e-30	MOLs	Tubb4a
2e-34	2.13248	0.959	0.029	6.2e-30	MOLs	Mog
2.46e-34	2.38671	0.993	0.078	7.64e-30	MOLs	Tspan2
2.95e-34	2.00956	0.999	0.284	9.15e-30	MOLs	Gatm
4.92e-34	3.15163	1	0.441	1.53e-29	MOLs	Plp1
7.53e-34	2.19221	0.97	0.075	2.34e-29	MOLs	Ppp1r14a
1.25e-33	3.00213	0.986	0.164	3.9e-29	MOLs	Ptgds
3.15e-33	2.15628	0.996	0.126	9.78e-29	MOLs	2021-09-04
5.48e-33	1.89493	0.963	0.041	1.7e-28	MOLs	Tmem88b
6.51e-33	1.86885	0.978	0.087	2.02e-28	MOLs	Gpr37
6.95e-33	2.05384	0.992	0.062	2.16e-28	MOLs	Edil3
7.22e-33	1.62682	0.894	0.049	2.24e-28	MOLs	Epb41l3
7.37e-33	1.79122	0.998	0.245	2.29e-28	MOLs	Stmn1
7.39e-33	1.94006	0.925	0.044	2.29e-28	MOLs	Sez6l2
2.9e-32	2.18527	0.985	0.047	9e-28	MOLs	Ugt8a
2.96e-32	1.98437	0.957	0.03	9.2e-28	MOLs	Cntn2
3.3e-32	2.0133	0.998	0.32	1.02e-27	MOLs	Car2
4.39e-32	2.07367	0.994	0.133	1.36e-27	MOLs	Slc12a2
4.01e-35	3.43603	0.925	0.034	1.25e-30	NBs	Sox11
3.81e-31	1.99011	0.963	0.59	1.18e-26	NBs	Zbtb20
9.04e-29	2.70275	0.79	0.005	2.81e-24	NBs	Neurod1
2.54e-28	2.71837	0.797	0.001	7.9e-24	NBs	Igfbpl1
2.79e-28	1.98316	0.936	0.421	8.65e-24	NBs	Tuba1a
2.15e-27	2.20847	0.929	0.343	6.68e-23	NBs	Nfib
2.38e-27	1.96569	0.875	0.247	7.4e-23	NBs	Nfix
2.63e-27	1.98088	0.946	0.256	8.15e-23	NBs	Stmn1
2.92e-27	2.49022	0.851	0.125	9.08e-23	NBs	Sox4
4.66e-27	1.53525	0.949	0.64	1.45e-22	NBs	Tcf4
4.32e-26	2.23191	0.786	0.065	1.34e-21	NBs	Prox1
6.02e-24	1.79647	0.763	0.059	1.87e-19	NBs	Marcksl1
7.87e-24	1.86917	0.858	0.172	2.44e-19	NBs	Rtn1
2.19e-23	1.94813	0.712	0.015	6.81e-19	NBs	Dcx
3.9e-23	1.66971	0.756	0.102	1.21e-18	NBs	Zbtb18
1.65e-22	1.70171	0.878	0.216	5.11e-18	NBs	Basp1
2.37e-22	1.92409	0.878	0.158	7.36e-18	NBs	Tmsb10
5.64e-22	1.76153	0.671	0.04	1.75e-17	NBs	Hist3h2ba
8.7e-22	1.72221	0.864	0.232	2.7e-17	NBs	Tubb5
4.99e-21	1.75276	0.783	0.122	1.55e-16	NBs	Auts2
7.36e-21	1.5054	0.729	0.083	2.28e-16	NBs	Gm1673
6.25e-20	1.82931	0.634	0.017	1.94e-15	NBs	Bhlhe22
9.41e-20	1.51122	0.854	0.348	2.92e-15	NBs	Nfia
1.47e-20	1.26704	0.972	0.636	4.56e-16	NSCs	Mt3
9.55e-17	1.15938	0.956	0.544	2.97e-12	NSCs	Aldoc
3.78e-14	1.04776	0.968	0.549	1.18e-09	NSCs	Clu
1.89e-13	1.09495	0.903	0.473	5.88e-09	NSCs	Mt2
3.07e-13	1.04949	0.798	0.411	9.52e-09	NSCs	Gstm5
3.1e-10	1.02672	0.606	0.252	9.61e-06	NSCs	Cxcl14
3.26e-10	1.07955	0.675	0.293	1.01e-05	NSCs	Chchd10
4.04e-10	1.07918	0.817	0.339	1.26e-05	NSCs	Pla2g7
2.38e-09	0.9989	0.752	0.39	7.38e-05	NSCs	Prdx6
1.41e-08	0.966228	0.794	0.429	0.000436557	NSCs	Gstm1
1.84e-08	0.975505	0.678	0.338	0.000571898	NSCs	Fabp5
1.39e-07	0.971681	0.54	0.23	0.00432305	NSCs	Acsbg1
3.59e-35	2.34372	0.96	0.052	1.11e-30	OPCs	Tnr
3.31e-34	2.33188	0.994	0.155	1.03e-29	OPCs	Olig1
1.17e-33	2.79487	0.992	0.036	3.64e-29	OPCs	Pdgfra
4.46e-33	2.13344	0.897	0.015	1.38e-28	OPCs	C1ql1
7.09e-32	1.78415	1	0.413	2.2e-27	OPCs	Ptprz1
5.19e-31	2.24021	0.932	0.042	1.61e-26	OPCs	Vcan
5.5e-31	2.29382	0.951	0.014	1.71e-26	OPCs	Lhfpl3
2.77e-30	2.30195	0.971	0.144	8.62e-26	OPCs	Agt
7.37e-30	1.65705	0.951	0.175	2.29e-25	OPCs	Epn2
9.29e-30	1.61656	0.986	0.237	2.88e-25	OPCs	F3
1.1e-29	1.72288	0.874	0.06	3.41e-25	OPCs	Ncald
3.33e-29	2.08323	0.976	0.098	1.03e-24	OPCs	Cntn1
7.92e-29	1.84279	0.866	0.027	2.46e-24	OPCs	Cacng4
4.52e-28	1.86141	0.91	0.054	1.4e-23	OPCs	Cspg4
9.13e-28	1.90146	0.874	0.031	2.83e-23	OPCs	Matn4
9.25e-27	1.87641	0.873	0.056	2.87e-22	OPCs	Olig2
1.37e-26	1.96816	0.836	0.018	4.25e-22	OPCs	Gpr17
1.17e-25	1.68206	0.856	0.047	3.62e-21	OPCs	Opcml
2.96e-25	1.78279	0.833	0.022	9.19e-21	OPCs	Pcdh15
3.55e-25	1.64481	0.826	0.108	1.1e-20	OPCs	Ccnd1
7.4e-25	1.60389	0.744	0.014	2.3e-20	OPCs	Neu4
7.76e-25	1.62077	0.799	0.04	2.41e-20	OPCs	Sox10
7.76e-23	1.77028	0.835	0.038	2.41e-18	OPCs	Sulf2
6.99e-21	1.70068	0.771	0.086	2.17e-16	OPCs	Itih3
5.06e-38	4.26017	1	0.041	1.57e-33	Pericytes	Vtn
1.12e-36	2.73562	0.931	0.022	3.47e-32	Pericytes	Atp13a5
1.36e-36	3.15477	0.998	0.063	4.21e-32	Pericytes	Rgs5
1.46e-35	2.7888	0.914	0.025	4.54e-31	Pericytes	Higd1b
2.16e-35	2.77223	0.985	0.128	6.72e-31	Pericytes	Cald1
7.07e-34	2.55103	0.945	0.073	2.2e-29	Pericytes	Pdgfrb
2.16e-33	2.61824	0.832	0.005	6.7e-29	Pericytes	Kcnj8
9.65e-32	2.4622	0.891	0.041	3e-27	Pericytes	Rgs4
2.64e-31	2.85451	0.888	0.007	8.2e-27	Pericytes	Abcc9
2.11e-30	2.09151	0.943	0.125	6.57e-26	Pericytes	Crip1
2.49e-30	1.76081	0.996	0.612	7.73e-26	Pericytes	Ptn
3.03e-30	2.20365	0.977	0.151	9.41e-26	Pericytes	Igfbp7
5.99e-30	2.67865	0.894	0.023	1.86e-25	Pericytes	Ndufa4l2
8.5e-29	1.71188	0.864	0.05	2.64e-24	Pericytes	Myl9
2.73e-28	2.00313	0.869	0.125	8.48e-24	Pericytes	Itga1
7.69e-28	2.23386	0.793	0.021	2.39e-23	Pericytes	P2ry14
2.59e-27	1.85514	0.817	0.073	8.03e-23	Pericytes	Gucy1a1
7.71e-26	1.74388	0.823	0.051	2.4e-21	Pericytes	Mylk
6.8e-25	1.75421	0.8	0.038	2.11e-20	Pericytes	Tpm2
8.39e-25	2.17138	0.751	0.011	2.61e-20	Pericytes	Slc6a20a
8.92e-25	1.82714	0.907	0.187	2.77e-20	Pericytes	Tpm1
1.07e-24	2.12076	0.784	0.033	3.33e-20	Pericytes	Zic1
1.95e-24	1.933	0.768	0.069	6.05e-20	Pericytes	Myo1b
1.02e-23	2.25129	0.686	0.009	3.17e-19	Pericytes	Ifitm1
1.64e-23	2.01473	0.726	0.032	5.09e-19	Pericytes	Ecm2
2.19e-23	1.82723	0.697	0.063	6.79e-19	Pericytes	Gjc1
2.42e-23	1.82655	0.77	0.071	7.5e-19	Pericytes	Filip1l
4.6e-23	2.4155	0.713	0.053	1.43e-18	Pericytes	Mgp
8.85e-23	2.07859	0.727	0.027	2.75e-18	Pericytes	Sod3
1.37e-30	3.5992	0.885	0.067	4.27e-26	PVMs	Lyz2
1.08e-24	3.44957	0.794	0.003	3.35e-20	PVMs	Pf4
7.54e-23	3.26405	0.713	0.003	2.34e-18	PVMs	Mrc1
9.46e-19	2.40666	0.615	0.001	2.94e-14	PVMs	F13a1
5.61e-18	3.11313	0.603	0.002	1.74e-13	PVMs	Wfdc17
4.09e-17	2.44926	0.53	0.001	1.27e-12	PVMs	Cd163
8.58e-17	2.44917	0.654	0.055	2.66e-12	PVMs	Dab2
1.78e-16	1.75748	0.488	0.002	5.54e-12	PVMs	Cbr2
7.51e-16	2.12299	0.698	0.134	2.33e-11	PVMs	Maf
3.84e-15	1.84572	0.824	0.4	1.19e-10	PVMs	Ctsb
4.88e-15	2.40967	0.638	0.077	1.51e-10	PVMs	Stab1
9.58e-15	1.94441	0.516	0.022	2.98e-10	PVMs	Ms4a6c
5.57e-14	2.16744	0.565	0.001	1.73e-09	PVMs	Ms4a7
5.57e-14	1.45738	0.413	0.002	1.73e-09	PVMs	Cybb
6.78e-14	1.97826	0.587	0.1	2.11e-09	PVMs	Ctsc
4.1e-13	1.27476	0.828	0.202	1.27e-08	PVMs	Tyrobp
5.3e-13	1.45058	0.47	0.056	1.65e-08	PVMs	Fcgr2b
6.92e-13	1.42642	0.798	0.182	2.15e-08	PVMs	Fcer1g
2.65e-34	2.2678	0.938	0.081	8.21e-30	T cells	Ptprc
3.55e-34	2.84358	0.938	0.061	1.1e-29	T cells	Cd52
1.49e-32	2.05075	0.979	0.216	4.62e-28	T cells	H2-D1
1.04e-31	2.28292	0.848	0.016	3.22e-27	T cells	H2-Q7
1.31e-31	2.27724	0.986	0.233	4.08e-27	T cells	H2-K1
2.64e-31	2.61005	0.848	0	8.2e-27	T cells	Ms4a4b
8.53e-31	2.33934	0.828	0	2.65e-26	T cells	Cd3d
2.73e-30	2.50752	0.814	0	8.46e-26	T cells	Trbc2
2.69e-29	2.45112	0.786	0	8.36e-25	T cells	Cd3g
3.02e-29	2.01362	0.793	0.014	9.37e-25	T cells	Hcst
1.15e-28	1.73018	0.979	0.586	3.57e-24	T cells	Rps13
1.38e-28	2.15598	0.959	0.538	4.28e-24	T cells	Rpl12
1.79e-28	2.42213	0.834	0.058	5.54e-24	T cells	AW112010
4.48e-28	1.88269	0.979	0.608	1.39e-23	T cells	Rps18
1.2e-27	2.11314	0.924	0.159	3.72e-23	T cells	Tmsb10
1.27e-37	6.5126	1	0.009	3.94e-33	Tanycytes	Ttr
5.19e-35	3.43254	0.931	0.001	1.61e-30	Tanycytes	2900040C04Rik
6.3e-34	2.80261	0.902	0.001	1.96e-29	Tanycytes	Calml4
2.68e-32	2.75102	0.961	0.3	8.32e-28	Tanycytes	Atp5g1
6.28e-32	2.00258	0.971	0.333	1.95e-27	Tanycytes	Cox7b
7.14e-31	2.36755	1	0.305	2.22e-26	Tanycytes	Chchd10
8.1e-30	2.19198	0.912	0.182	2.52e-25	Tanycytes	Ifi27
4.64e-29	1.82118	0.892	0.206	1.44e-24	Tanycytes	Ndufa1
2.74e-28	2.03413	0.912	0.272	8.52e-24	Tanycytes	Prdx5
3.25e-28	2.33443	0.863	0.091	1.01e-23	Tanycytes	Rbp1
3.49e-28	2.1411	0.814	0.052	1.08e-23	Tanycytes	Cab39l
7.53e-28	2.06693	0.794	0.015	2.34e-23	Tanycytes	Hemk1
1.17e-27	1.89591	0.961	0.461	3.62e-23	Tanycytes	Atp5l
1.66e-27	1.68222	0.971	0.427	5.15e-23	Tanycytes	Elob
1.71e-27	1.76904	1	0.575	5.31e-23	Tanycytes	Cox6c
6.03e-27	1.63803	0.951	0.425	1.87e-22	Tanycytes	Uqcr11
8.31e-27	1.89147	0.951	0.453	2.58e-22	Tanycytes	Atp5e
1.26e-26	1.80873	0.922	0.378	3.91e-22	Tanycytes	Uqcrq
7.74e-26	1.64884	0.951	0.511	2.4e-21	Tanycytes	Uqcrh
9.08e-26	1.68512	0.961	0.499	2.82e-21	Tanycytes	Gpx4
1.07e-25	1.90942	0.892	0.269	3.32e-21	Tanycytes	Ndufa11
1.37e-25	1.76211	0.912	0.318	4.25e-21	Tanycytes	Atox1
1.66e-25	1.95494	0.745	0.001	5.17e-21	Tanycytes	Clic6
2.19e-25	1.71865	0.971	0.483	6.82e-21	Tanycytes	Ndufa4
4.28e-25	1.82962	0.912	0.294	1.33e-20	Tanycytes	Ndufc1
4.91e-25	1.62348	0.971	0.518	1.52e-20	Tanycytes	Atp5h
9.84e-25	2.24085	0.784	0.047	3.06e-20	Tanycytes	Pcp4
1.33e-24	2.40037	0.725	0.006	4.13e-20	Tanycytes	1500015O10Rik
1.33e-24	1.82183	0.716	0.002	4.13e-20	Tanycytes	Prcd
1.41e-24	1.67072	0.833	0.173	4.38e-20	Tanycytes	Vamp8
1.9e-24	1.81398	0.882	0.278	5.89e-20	Tanycytes	2010107E04Rik
4.17e-24	1.87317	0.931	0.282	1.3e-19	Tanycytes	Tomm7
4.69e-24	1.84975	0.892	0.3	1.46e-19	Tanycytes	Usmg5
5.64e-39	3.64678	0.998	0.017	1.75e-34	VSMCs	Myh11
3.28e-38	4.4034	1	0.027	1.02e-33	VSMCs	Acta2
4.18e-38	4.35325	1	0.021	1.3e-33	VSMCs	Tagln
8.14e-38	2.29396	0.949	0.007	2.53e-33	VSMCs	Lmod1
1.66e-37	3.6046	1	0.112	5.14e-33	VSMCs	Crip1
1.89e-37	3.64487	0.995	0.023	5.87e-33	VSMCs	Tpm2
2e-37	3.17438	0.997	0.037	6.22e-33	VSMCs	Mylk
2.52e-37	3.00421	0.999	0.175	7.82e-33	VSMCs	Tpm1
3.06e-37	3.65002	1	0.042	9.49e-33	VSMCs	Myl9
6.75e-37	2.38786	0.974	0.057	2.09e-32	VSMCs	Filip1l
1.72e-36	2.58466	0.985	0.069	5.35e-32	VSMCs	Flna
3.57e-36	2.09358	0.976	0.09	1.11e-31	VSMCs	Cavin1
4.07e-36	2.81545	0.969	0.008	1.26e-31	VSMCs	Pln
2.13e-34	2.03058	0.982	0.107	6.61e-30	VSMCs	Pcp4l1
2.67e-34	2.73865	0.998	0.122	8.29e-30	VSMCs	Cald1
4.06e-34	2.40033	0.943	0.013	1.26e-29	VSMCs	Sncg
4.74e-34	2.10559	0.998	0.145	1.47e-29	VSMCs	Igfbp7
6.13e-34	2.46388	0.938	0.039	1.9e-29	VSMCs	Gm13889
