# Supplementary material for: Restoring carboxypeptidase E rescues BDNF maturation and neurogenesis in aged brains
Source: Life Med. 2023 Apr 11;2(2):lnad015. doi: 10.1093/lifemedi/lnad015 (PMC11749474; doi:10.1093/lifemedi/lnad015)
Supplement: lnad015_suppl_Supplementary_Table_S3 [file lnad015_suppl_Supplementary_Table_S3.xlsx]

## Sheet: Statistics of DEGs 
Cell type	Type	FC > 1.2	FC > 1.5
NSCs	SVZ up	152	18
NSCs	Dg up	42	8
TAPs/IPCs	SVZ up	435	143
TAPs/IPCs	Dg up	355	62
Neuroblasts	SVZ up	91	33
Neuroblasts	Dg up	167	20
OPCs	SVZ up	6	0
OPCs	Dg up	9	0
COPs	SVZ up	8	0
COPs	Dg up	48	0
MOLs	SVZ up	3	0
MOLs	Dg up	3	0
Microglia	SVZ up	41	13
Microglia	Dg up	6	0
Astrocyte	SVZ up	12	2
Astrocyte	Dg up	38	1
Endothelial cells	SVZ up	61	40
Endothelial cells	Dg up	489	1
