# Supplementary material for: Restoring carboxypeptidase E rescues BDNF maturation and neurogenesis in aged brains
Source: Life Med. 2023 Apr 11;2(2):lnad015. doi: 10.1093/lifemedi/lnad015 (PMC11749474; doi:10.1093/lifemedi/lnad015)
Supplement: lnad015_suppl_Supplementary_Table_S4 [file lnad015_suppl_Supplementary_Table_S4.xlsx]

## Sheet: NSC-svzup
Gene symbol	logFC	AveExpr	t	P.Value	adj.P.Val	B		Category	Term	Count	%	PValue	Genes	List Total	Pop Hits	Pop Total	Fold Enrichment	Bonferroni	Benjamini	FDR
Malat1	2.15832	2.70972	15.0973	2.15155e-47	1.91671e-43	95.0686		GOTERM_BP_DIRECT	GO:0007399~nervous system development	5	0.251509	0.000157746	HES5, NTRK2, CSPG5, ITM2B, ITM2C	15	377	18082	15.9876	0.0374579	0.0374579	0.203686
Crym	1.70888	1.11146	20.4993	1.26383e-80	2.25177e-76	171.401		GOTERM_BP_DIRECT	GO:0030182~neuron differentiation	3	0.150905	0.00421446	HES5, NTRK2, ITM2C	15	127	18082	28.4756	0.640145	0.400121	5.31218
Itm2b	0.838395	2.10012	9.92331	2.20521e-22	2.45564e-19	37.8037		GOTERM_BP_DIRECT	GO:0042985~negative regulation of amyloid precursor protein biosynthetic process	2	0.100604	0.00463716	ITM2B, ITM2C	15	6	18082	401.822	0.675284	0.312666	5.83035
6330403K07Rik	0.814066	0.699121	12.3368	4.62646e-33	1.37383e-29	62.2152		GOTERM_BP_DIRECT	GO:0030154~cell differentiation	4	0.201207	0.0203842	HES5, NTRK2, MEG3, CSPG5	15	780	18082	6.18188	0.993153	0.712342	23.3696
S100a6	0.806927	1.0058	10.3709	3.20186e-24	4.07482e-21	41.9993		GOTERM_BP_DIRECT	GO:0014003~oligodendrocyte development	2	0.100604	0.0207105	CD9, HES5	15	27	18082	89.2938	0.993683	0.63684	23.6989
Cspg5	0.740151	1.52817	8.94467	1.33131e-18	1.07818e-15	29.1861		GOTERM_BP_DIRECT	GO:0060291~long-term synaptic potentiation	2	0.100604	0.0372904	NTRK2, PTN	15	49	18082	49.2027	0.999899	0.784071	38.8093
Cd9	0.717145	0.756379	10.6332	2.49659e-25	4.44818e-22	44.5301		GOTERM_BP_DIRECT	GO:0007275~multicellular organism development	4	0.201207	0.0417654	HES5, NTRK2, CSPG5, PLPP3	15	1029	18082	4.68597	0.999967	0.7712	42.3853
Fxyd1	0.667834	1.61387	7.74814	1.93406e-14	9.572e-12	19.7272		GOTERM_BP_DIRECT	GO:0007612~learning	2	0.100604	0.0499232	NTRK2, PTN	15	66	18082	36.5293	0.999996	0.787577	48.4127
Itm2c	0.665348	0.949061	9.02567	6.66816e-19	5.65746e-16	29.8698		GOTERM_BP_DIRECT	GO:0007155~cell adhesion	3	0.150905	0.0528054	CD9, HES5, PLPP3	15	485	18082	7.45649	0.999998	0.767471	50.3991
Ntrk2	0.664745	1.35623	8.22162	5.02749e-16	3.1991e-13	23.3252		GOTERM_BP_DIRECT	GO:0016525~negative regulation of angiogenesis	2	0.100604	0.054345	MEG3, PTN	15	72	18082	33.4852	0.999999	0.741338	51.4311
Gm14964	0.663314	0.494446	11.9572	2.9266e-31	7.44903e-28	58.0924		GOTERM_BP_DIRECT	GO:0001933~negative regulation of protein phosphorylation	2	0.100604	0.0631313	PRNP, PLPP3	15	84	18082	28.7016	1	0.761805	56.951
Hes5	0.656518	1.28482	7.61567	5.19033e-14	2.37118e-11	18.7552		GOTERM_BP_DIRECT	GO:0008284~positive regulation of cell proliferation	3	0.150905	0.064332	HES5, NTRK2, PTN	15	542	18082	6.67232	1	0.738409	57.6587
Ptn	0.650009	2.54578	7.62076	4.99844e-14	2.34361e-11	18.7923		GOTERM_BP_DIRECT	GO:0001889~liver development	2	0.100604	0.0711187	MEG3, PTN	15	95	18082	25.3782	1	0.74674	61.4608
Plpp3	0.639157	1.67211	7.57367	7.07534e-14	3.15153e-11	18.4503		GOTERM_BP_DIRECT	GO:0098792~xenophagy	2	0.100604	0.076888	SLC1A3, CSPG5	15	103	18082	23.4071	1	0.749159	64.4425
Meg3	0.615771	0.882428	8.19131	6.38694e-16	3.924e-13	23.089		GOTERM_BP_DIRECT	GO:0002230~positive regulation of defense response to virus by host	2	0.100604	0.0904569	SLC1A3, CSPG5	15	122	18082	19.7617	1	0.783388	70.6362
Prnp	0.60933	1.2835	7.48948	1.31081e-13	5.69628e-11	17.8435		GOTERM_BP_DIRECT	GO:0098779~mitophagy in response to mitochondrial depolarization	2	0.100604	0.0975238	SLC1A3, CSPG5	15	132	18082	18.2646	1	0.788181	73.4521
Slc1a3	0.598748	1.68353	6.89904	8.3378e-12	2.80292e-09	13.7636
Xist	0.596931	0.443792	9.65288	2.63761e-21	2.47338e-18	35.3453

## Sheet: NSC-dgup
Gene symbol	logFC	AveExpr	t	P.Value	adj.P.Val	B		Category	Term	Count	%	PValue	Genes	List Total	Pop Hits	Pop Total	Fold Enrichment	Bonferroni	Benjamini	FDR
Slc25a18	-0.610525	0.549272	-9.74845	1.10458e-21	1.09335e-18	36.2074		GOTERM_BP_DIRECT	GO:0006096~glycolytic process	2	0.190295	0.00970317	ALDOC, ENO1	6	24	12321	171.125	0.185158	0.185158	7.25232
Glul	-0.627818	3.68981	-10.4974	9.41337e-25	1.52471e-21	43.2135
Aldoc	-0.674198	4.29381	-12.4855	8.86662e-34	3.15953e-30	63.858
Gfap	-0.723824	0.621033	-10.7489	7.96838e-26	1.57747e-22	45.6633
Eno1	-0.729709	1.82823	-8.32438	2.22099e-16	1.46561e-13	24.1313
S100b	-0.82371	1.08106	-10.4362	1.70413e-24	2.33557e-21	42.6248
Car2	-0.84704	1.12392	-10.4763	1.15571e-24	1.71595e-21	43.0099
Thrsp	-1.08925	0.847908	-14.6865	3.93929e-45	2.33954e-41	89.8779

## Sheet: TAP-svzup
Gene symbol	logFC	AveExpr	t	P.Value	adj.P.Val	B			Category	Term	Count	%	PValue	Genes	List Total	Pop Hits	Pop Total	Fold Enrichment	Bonferroni	Benjamini	FDR
Ccnd2	2.5174	3.06565	23.6386	4.77252e-96	8.50273e-92	207.807			GOTERM_BP_DIRECT	GO:0006412~translation	58	0.137262	6.64806e-59	RPL17, RPL36A, RPL19, RPL14, RBM3, RPL22L1, RPS3, RPL10, RPL11, RPS27A, RPL35A, EEF2, RPS4X, RPS19, RPS16, RPS14, RPS15, EIF4A1, EEF1G, RPS13, RPS11, UBA52, RPL27A, RPL35, RPS15A, RPL36, RPL37, RPL38, RPL39, RPS26, RPS27, RPS28, RPL7, RPL32, RPL31, RPL34, RPL9, RPL8, RPL3, RPL10A, RPL4, RPS20, RPS21, RPS27RT, RPS23, RPS24, EEF1A1, RPSA, RPL26, RPS9, RPL23A, RPS6, RPS5, RPS8, RPS7, RPL18A, RPL23, …	135	401	18082	19.373	4.95281e-56	4.95281e-56	1.01093e-55
Tmsb10	1.971	3.935	20.328	1.27534e-75	5.68036e-72	160.836			GOTERM_BP_DIRECT	GO:0000028~ribosomal small subunit assembly	10	0.0236658	1.39923e-14	RPS25, RPSA, RPS27, RPS19, RPS28, RPS14, RPS15, RPS10, RPS27RT, RPS5	135	21	18082	63.7813	1.04217e-11	5.21083e-12	2.12719e-11
Tuba1a	1.82913	3.52582	20.1176	2.34611e-74	8.35965e-71	157.929			GOTERM_BP_DIRECT	GO:0002181~cytoplasmic translation	10	0.0236658	2.30325e-12	RPL35A, RPL7, RPL31, RPL9, RPLP0, RPL8, RPL26, RPL36, RPLP2, RPL22L1	135	34	18082	39.3943	1.71594e-09	5.71978e-10	3.50243e-09
Sox11	1.64891	2.39488	14.3929	2.45214e-42	1.56026e-39	84.3941			GOTERM_BP_DIRECT	GO:0042274~ribosomal small subunit biogenesis	8	0.0189327	4.90366e-11	RPS19, RPS28, RPS16, RPS15, NPM1, RPS6, RPS24, RPS7	135	19	18082	56.3961	3.65322e-08	9.13306e-09	7.45667e-08
Tubb3	1.58169	1.73722	12.7288	3.43763e-34	1.49378e-31	65.7208			GOTERM_BP_DIRECT	GO:0006364~rRNA processing	12	0.028399	2.40893e-09	RPL35A, RPS19, RPS28, RPL7, RPS16, RPL14, RPS15, RPL26, RPL11, RPS6, RPS24, RPS7	135	126	18082	12.7563	1.79465e-06	3.58931e-07	3.66311e-06
Pfn2	1.548	2.05546	12.9657	2.60984e-35	1.19223e-32	68.2857			GOTERM_BP_DIRECT	GO:0042273~ribosomal large subunit biogenesis	6	0.0141995	7.87084e-07	RPL35A, RPL7, RPL14, NPM1, RPL26, RPL11	135	24	18082	33.4852	0.000586206	9.77249e-05	0.00119686
Hmgn2	1.4413	4.08957	19.2175	5.30664e-69	1.18179e-65	145.622			GOTERM_BP_DIRECT	GO:0000462~maturation of SSU-rRNA from tricistronic rRNA transcript (SSU-rRNA, 5.8S rRNA, LSU-rRNA)	5	0.0118329	5.14263e-05	RPS19, RPS16, RPS14, RPS8, RPS24	135	28	18082	23.918	0.0375889	0.00545842	0.0781721
Dlx2	1.44128	1.28865	13.7559	3.835e-39	2.27748e-36	77.0697			GOTERM_BP_DIRECT	GO:0045727~positive regulation of translation	6	0.0141995	6.37394e-05	RBM3, NPM1, SOX4, EEF2, CDK4, RPS4X	135	57	18082	14.099	0.0463774	0.00591833	0.0968805
Cd24a	1.42207	1.276	12.5294	2.93716e-33	1.21694e-30	63.587			GOTERM_BP_DIRECT	GO:0007017~microtubule-based process	5	0.0118329	0.000236083	TUBB2B, MAP1B, TUBB5, TUBA1A, TUBB3	135	41	18082	16.3342	0.161301	0.019355	0.358395
Pantr1	1.37012	1.96163	13.2894	7.31663e-37	3.62092e-34	71.8425			GOTERM_BP_DIRECT	GO:0008284~positive regulation of cell proliferation	13	0.0307656	0.000711838	HDAC2, CDKN1B, ANP32B, CCND2, MARCKSL1, SOX11, NPM1, SOX4, RPS15A, RPS9, POU3F2, CDK4, RPS4X	135	542	18082	3.2126	0.411694	0.0516682	1.07699
Marcksl1	1.36559	2.27981	14.2545	1.23315e-41	7.57578e-39	82.7853			GOTERM_BP_DIRECT	GO:0000027~ribosomal large subunit assembly	4	0.00946634	0.000913269	RPL3, RPL10, RPL23A, RPL11	135	26	18082	20.6063	0.493736	0.0600057	1.37978
Cdca7	1.3059	1.35553	12.3216	2.68056e-32	1.03819e-29	61.3881			GOTERM_BP_DIRECT	GO:0071353~cellular response to interleukin-4	4	0.00946634	0.00102189	HSP90AB1, RPLP0, RPL3, CDK4	135	27	18082	19.8431	0.533125	0.061502	1.54269
Hmgb3	1.27584	1.92277	12.8987	5.42496e-35	2.41628e-32	67.5577			GOTERM_BP_DIRECT	GO:0000082~G1/S transition of mitotic cell cycle	5	0.0118329	0.00115341	CDKN1B, ANP32B, CCND2, RPS6, CDK4	135	62	18082	10.8017	0.576748	0.0639978	1.73962
Dlx1	1.25779	1.13361	12.0539	4.4519e-31	1.5863e-28	58.5944			GOTERM_BP_DIRECT	GO:0014009~glial cell proliferation	3	0.00709975	0.00148235	SOX11, SOX4, EEF2	135	8	18082	50.2278	0.668845	0.0759051	2.23053
Hnrnpa1	1.21684	2.45279	13.2362	1.32151e-36	6.36326e-34	71.2542			GOTERM_BP_DIRECT	GO:0021766~hippocampus development	5	0.0118329	0.00211382	DLX2, DLX1, HDAC2, DCX, MDK	135	73	18082	9.17402	0.793295	0.0997632	3.16653
Stmn2	1.19212	1.0929	9.09465	6.17871e-19	6.63132e-17	30.8579			GOTERM_BP_DIRECT	GO:0031110~regulation of microtubule polymerization or depolymerization	3	0.00709975	0.00235929	STMN3, STMN2, STMN1	135	10	18082	40.1822	0.827912	0.104152	3.52812
Stmn1	1.16335	4.12225	17.4504	8.57718e-59	1.27342e-55	122.167			GOTERM_BP_DIRECT	GO:0007019~microtubule depolymerization	3	0.00709975	0.00467931	STMN3, STMN2, STMN1	135	14	18082	28.7016	0.969629	0.185796	6.88382
Map1b	1.08387	1.06039	9.80758	1.27472e-21	1.84638e-19	36.9796			GOTERM_BP_DIRECT	GO:0006414~translational elongation	4	0.00946634	0.00508609	EEF1A1, RPLP2, EEF1G, EEF2	135	47	18082	11.3992	0.977603	0.190262	7.46084
Rpl18a	1.07723	3.22718	15.4115	1.26559e-47	9.01907e-45	96.5241			GOTERM_BP_DIRECT	GO:0030490~maturation of SSU-rRNA	3	0.00709975	0.00611102	RPS19, RPS28, RPS14	135	16	18082	25.1139	0.989608	0.213649	8.89992
Egr1	1.06302	1.06266	8.97392	1.69666e-18	1.66087e-16	29.8588			GOTERM_BP_DIRECT	GO:0006334~nucleosome assembly	5	0.0118329	0.00749115	H1F0, ANP32B, NPM1, H3F3A, H3F3B	135	104	18082	6.43946	0.996309	0.244289	10.8047
H3f3a	1.05427	3.02379	11.4383	2.41241e-28	6.82213e-26	52.3388			GOTERM_BP_DIRECT	GO:0035914~skeletal muscle cell differentiation	4	0.00946634	0.00788343	EGR1, FOS, SOX11, EEF2	135	55	18082	9.74114	0.997251	0.244807	11.3393
Rpl4	1.03324	2.26424	10.9758	2.33272e-26	5.46838e-24	47.799			GOTERM_BP_DIRECT	GO:0031116~positive regulation of microtubule polymerization	3	0.00709975	0.00858275	CDKN1B, MAP1B, RPS3	135	19	18082	21.1485	0.998374	0.253155	12.2849
Rps4x	1.02662	2.59164	10.4511	3.51703e-24	6.45973e-22	42.8216			GOTERM_BP_DIRECT	GO:0001649~osteoblast differentiation	5	0.0118329	0.00997058	RPS15, H3F3A, TMSB4X, H3F3B, RPS11	135	113	18082	5.92658	0.999427	0.27717	14.1336
Eef1a1	1.025	2.71114	11.4354	2.48353e-28	6.91351e-26	52.3099			GOTERM_BP_DIRECT	GO:0045893~positive regulation of transcription, DNA-templated	11	0.0260324	0.0106833	EGR1, FOS, HMGB2, SOX11, MLLT11, NPM1, SOX4, TMSB4X, MDK, HNRNPAB, NFIB	135	576	18082	2.5579	0.999665	0.283524	15.0687
Ier2	1.02393	1.0936	8.70428	1.5564e-17	1.37271e-15	27.668			GOTERM_BP_DIRECT	GO:0006417~regulation of translation	5	0.0118329	0.0125761	PAIP2, RPL13A, RBM3, RPL38, RPS3	135	121	18082	5.53474	0.99992	0.314183	17.5064
Ptma	1.00828	4.12939	17.1987	2.24081e-57	3.07095e-54	118.913			GOTERM_BP_DIRECT	GO:1900087~positive regulation of G1/S transition of mitotic cell cycle	3	0.00709975	0.0135226	RPL17, ANP32B, CCND2	135	24	18082	16.7426	0.999961	0.323024	18.7007
Dlx6os1	1.00525	0.904035	9.68032	3.94926e-21	5.54016e-19	35.8594			GOTERM_BP_DIRECT	GO:0021772~olfactory bulb development	3	0.00709975	0.0146279	ARX, DLX2, DPYSL2	135	25	18082	16.0729	0.999983	0.334091	20.0748
Fos	0.997543	1.02687	8.20839	7.9305e-16	5.69717e-14	23.7865			GOTERM_BP_DIRECT	GO:0021893~cerebral cortex GABAergic interneuron fate commitment	2	0.00473317	0.0147669	DLX2, DLX1	135	2	18082	133.941	0.999985	0.326881	20.2461
Gm17750	0.995525	1.00833	8.84852	4.78845e-18	4.39748e-16	28.833			GOTERM_BP_DIRECT	GO:1902340~negative regulation of chromosome condensation	2	0.00473317	0.0147669	H3F3A, H3F3B	135	2	18082	133.941	0.999985	0.326881	20.2461
Rps28	0.994346	3.17817	13.637	1.4775e-38	8.49133e-36	75.7269			GOTERM_BP_DIRECT	GO:0031509~telomeric heterochromatin assembly	2	0.00473317	0.0147669	H3F3A, H3F3B	135	2	18082	133.941	0.999985	0.326881	20.2461
Sox4	0.988653	1.52323	8.64097	2.59824e-17	2.25806e-15	27.1616			GOTERM_BP_DIRECT	GO:0040034~regulation of development, heterochronic	2	0.00473317	0.0147669	HMGN1, HMGN2	135	2	18082	133.941	0.999985	0.326881	20.2461
Prdx2	0.984424	2.25244	10.3289	1.10096e-23	1.94205e-21	41.6898			GOTERM_BP_DIRECT	GO:0000461~endonucleolytic cleavage to generate mature 3'-end of SSU-rRNA from (SSU-rRNA, 5.8S rRNA, LSU-rRNA)	2	0.00473317	0.0147669	RPSA, RPS21	135	2	18082	133.941	0.999985	0.326881	20.2461
Fabp5	0.973698	1.56575	9.40634	4.33147e-20	5.359e-18	33.4879			GOTERM_BP_DIRECT	GO:0090230~regulation of centromere complex assembly	2	0.00473317	0.0147669	H3F3A, H3F3B	135	2	18082	133.941	0.999985	0.326881	20.2461
Tubb5	0.971037	3.57662	10.6039	8.31731e-25	1.62837e-22	44.252			GOTERM_BP_DIRECT	GO:0006913~nucleocytoplasmic transport	3	0.00709975	0.0220286	ANP32B, NPM1, ANP32A	135	31	18082	12.962	1	0.435736	28.7318
Tubb2b	0.956798	1.63872	7.92616	6.81949e-15	4.29422e-13	21.6646			GOTERM_BP_DIRECT	GO:0006407~rRNA export from nucleus	2	0.00473317	0.0220689	RPSA, NPM1	135	3	18082	89.2938	1	0.425458	28.7764
Igfbpl1	0.939851	1.19741	8.01253	3.55369e-15	2.34491e-13	22.3072			GOTERM_BP_DIRECT	GO:0021882~regulation of transcription from RNA polymerase II promoter involved in forebrain neuron fate commitment	2	0.00473317	0.0220689	DLX2, DLX1	135	3	18082	89.2938	1	0.425458	28.7764
Hmgn1	0.93909	2.44523	9.8576	8.14744e-22	1.19963e-19	37.4231			GOTERM_BP_DIRECT	GO:0007399~nervous system development	8	0.0189327	0.0223452	ARX, FOS, SOX11, MAP1B, STMN1, DPYSL2, ELAVL3, DCX	135	377	18082	2.84224	1	0.419053	29.0818
Rpl11	0.931475	2.71751	10.8289	9.67637e-26	2.10237e-23	46.3868			GOTERM_BP_DIRECT	GO:0007420~brain development	6	0.0141995	0.0224477	NNAT, H3F3A, H3F3B, STMN1, DPYSL2, DCX	135	216	18082	3.72058	1	0.410551	29.1948
Rps9	0.931109	2.89888	11.2721	1.26703e-27	3.42023e-25	50.6914			GOTERM_BP_DIRECT	GO:0021510~spinal cord development	3	0.00709975	0.0247744	SOX11, SOX4, DPYSL2	135	33	18082	12.1764	1	0.432404	31.7145
Rps26	0.920788	2.81213	11.2283	1.95648e-27	5.20249e-25	50.2599			GOTERM_BP_DIRECT	GO:0045815~positive regulation of gene expression, epigenetic	3	0.00709975	0.0247744	H3F3A, CBX3, H3F3B	135	33	18082	12.1764	1	0.432404	31.7145
Meis2	0.914339	1.00087	8.9566	1.9595e-18	1.90767e-16	29.7164			GOTERM_BP_DIRECT	GO:0006357~regulation of transcription from RNA polymerase II promoter	8	0.0189327	0.0285476	HMGN1, DLX2, FOS, HMGB2, DLX1, HMGN2, WBP5, POU3F2	135	397	18082	2.69906	1	0.469869	35.6236
Rplp0	0.908136	2.73122	9.75878	1.96945e-21	2.80702e-19	36.5486			GOTERM_BP_DIRECT	GO:0021892~cerebral cortex GABAergic interneuron differentiation	2	0.00473317	0.0293173	DLX2, DLX1	135	4	18082	66.9704	1	0.4692	36.3948
Abracl	0.900937	0.974483	8.80169	7.0332e-18	6.32846e-16	28.453			GOTERM_BP_DIRECT	GO:0003357~noradrenergic neuron differentiation	2	0.00473317	0.0293173	SOX11, SOX4	135	4	18082	66.9704	1	0.4692	36.3948
Rps7	0.900687	2.50326	10.0979	9.25346e-23	1.51247e-20	39.579			GOTERM_BP_DIRECT	GO:0031508~pericentric heterochromatin assembly	2	0.00473317	0.0293173	H3F3A, H3F3B	135	4	18082	66.9704	1	0.4692	36.3948
Actg1	0.895061	2.49441	9.41221	4.11713e-20	5.12943e-18	33.5381			GOTERM_BP_DIRECT	GO:0030154~cell differentiation	12	0.028399	0.0304371	ARX, DLX2, DLX1, SOX11, TPT1, STMN1, DPYSL2, ELAVL3, DCX, MDK, PPDPF, RPS7	135	780	18082	2.06063	1	0.47253	37.5014
Rpl10a	0.873557	1.8751	8.26952	4.93537e-16	3.60363e-14	24.2545			GOTERM_BP_DIRECT	GO:0043524~negative regulation of neuron apoptotic process	5	0.0118329	0.0312922	HSP90AB1, DLX1, NPM1, PRDX2, MDK	135	160	18082	4.18565	1	0.472782	38.3344
Rps21	0.864812	2.27404	9.49592	1.99153e-20	2.55259e-18	34.2571			GOTERM_BP_DIRECT	GO:0042220~response to cocaine	3	0.00709975	0.0322057	HSP90AB1, HDAC2, DPYSL2	135	38	18082	10.5743	1	0.473652	39.2128
Snrpe	0.858867	1.70259	8.63444	2.73863e-17	2.36852e-15	27.1096			GOTERM_BP_DIRECT	GO:0021544~subpallium development	2	0.00473317	0.0365123	DLX2, DLX1	135	5	18082	53.5763	1	0.508616	43.1986
Hmgb2	0.850642	3.76254	11.002	1.80731e-26	4.35121e-24	48.0523			GOTERM_BP_DIRECT	GO:0003211~cardiac ventricle formation	2	0.00473317	0.0365123	SOX11, SOX4	135	5	18082	53.5763	1	0.508616	43.1986
Uba52	0.842795	2.14936	9.07248	7.44442e-19	7.84792e-17	30.6735			GOTERM_BP_DIRECT	GO:0030217~T cell differentiation	3	0.00709975	0.0370315	EGR1, BCL11A, SOX4	135	41	18082	9.80054	1	0.504807	43.6623
Nnat	0.836315	2.07318	7.29401	6.70821e-13	3.29238e-11	17.1474			GOTERM_BP_DIRECT	GO:0042493~response to drug	7	0.0165661	0.0406406	FOS, HMGB2, HDAC2, CDKN1B, DPYSL2, CDK4, MDK	135	339	18082	2.76574	1	0.52947	46.789
Rps25	0.834649	2.54853	9.44194	3.18292e-20	4.02176e-18	33.7929			GOTERM_BP_DIRECT	GO:0000056~ribosomal small subunit export from nucleus	2	0.00473317	0.0436544	RPS15, NPM1	135	6	18082	44.6469	1	0.546951	49.2749
Btg1	0.833938	1.25843	7.44363	2.33122e-13	1.21797e-11	18.1868			GOTERM_BP_DIRECT	GO:0000447~endonucleolytic cleavage in ITS1 to separate SSU-rRNA from 5.8S rRNA and LSU-rRNA from tricistronic rRNA transcript (SSU-rRNA, 5.8S rRNA, LSU-rRNA)	2	0.00473317	0.0436544	RPSA, RPS21	135	6	18082	44.6469	1	0.546951	49.2749
Rps24	0.833781	2.86843	9.49672	1.97762e-20	2.55259e-18	34.2641			GOTERM_BP_DIRECT	GO:0021782~glial cell development	2	0.00473317	0.0436544	SOX11, SOX4	135	6	18082	44.6469	1	0.546951	49.2749
Eef2	0.833144	1.61041	8.27587	4.69754e-16	3.45832e-14	24.3032			GOTERM_BP_DIRECT	GO:0033119~negative regulation of RNA splicing	2	0.00473317	0.0436544	RPS26, RPS13	135	6	18082	44.6469	1	0.546951	49.2749
Rpl31	0.819868	2.50315	9.21062	2.31781e-19	2.61355e-17	31.8279			GOTERM_BP_DIRECT	GO:0042769~DNA damage response, detection of DNA damage	2	0.00473317	0.0436544	SOX4, RPS3	135	6	18082	44.6469	1	0.546951	49.2749
H3f3b	0.818719	4.30813	11.6819	2.05582e-29	6.78269e-27	54.7854			GOTERM_BP_DIRECT	GO:0000122~negative regulation of transcription from RNA polymerase II promoter	11	0.0260324	0.0446732	ARX, EGR1, DLX2, DLX1, HDAC2, HMGN2, SOX11, RPS14, BCL11A, HNRNPAB, NFIB	135	729	18082	2.02105	1	0.546976	50.0904
Rpl10	0.816474	2.41896	8.41296	1.60343e-16	1.25845e-14	25.3642			GOTERM_BP_DIRECT	GO:0010942~positive regulation of cell death	3	0.00709975	0.0492719	EGR1, EEF1A1, CDKN1B	135	48	18082	8.3713	1	0.574936	53.6215
Rpl7	0.814827	2.10744	8.55916	5.01481e-17	4.21433e-15	26.512			GOTERM_BP_DIRECT	GO:0051726~regulation of cell cycle	4	0.00946634	0.050631	CCND2, NPM1, CDK4, 2810417H13RIK	135	112	18082	4.7836	1	0.576918	54.6195
Rps5	0.806852	2.95003	9.3965	4.71565e-20	5.79408e-18	33.4038			GOTERM_BP_DIRECT	GO:0001890~placenta development	3	0.00709975	0.0530034	HSP90AB1, CDKN1B, RPS6	135	50	18082	8.03644	1	0.586051	56.3137
Rpl3	0.799113	2.66911	9.15769	3.6304e-19	3.99254e-17	31.3839			GOTERM_BP_DIRECT	GO:0043486~histone exchange	2	0.00473317	0.0577812	ANP32B, PTMA	135	8	18082	33.4852	1	0.610706	59.5478
Rps27a	0.796202	2.88358	9.56403	1.0987e-20	1.46077e-18	34.8461			GOTERM_BP_DIRECT	GO:1904628~cellular response to phorbol 13-acetate 12-myristate	2	0.00473317	0.0577812	RPLP0, CDK4	135	8	18082	33.4852	1	0.610706	59.5478
H1f0	0.791574	1.58141	6.55887	9.2347e-11	3.48953e-09	12.3152			GOTERM_BP_DIRECT	GO:0032496~response to lipopolysaccharide	5	0.0118329	0.0590047	FOS, HMGB2, HDAC2, RPL13A, PRDX2	135	197	18082	3.39951	1	0.610905	60.3392
Rpl36	0.79137	2.7111	9.19399	2.66934e-19	2.95385e-17	31.6882			GOTERM_BP_DIRECT	GO:0000183~chromatin silencing at rDNA	3	0.00709975	0.0627496	HDAC2, H3F3A, H3F3B	135	55	18082	7.30586	1	0.626672	62.6727
Hist1h2ap	0.789347	1.79967	5.3444	1.15615e-07	2.69255e-06	5.36336			GOTERM_BP_DIRECT	GO:0060563~neuroepithelial cell differentiation	2	0.00473317	0.0647668	SOX11, SOX4	135	9	18082	29.7646	1	0.631272	63.8758
Snrpg	0.779247	2.35798	8.35713	2.48837e-16	1.92751e-14	24.9304			GOTERM_BP_DIRECT	GO:0007219~Notch signaling pathway	4	0.00946634	0.0659471	RPS19, CDKN1B, RPS27A, UBA52	135	125	18082	4.2861	1	0.63086	64.5629
Rpl26	0.772134	2.71366	8.83928	5.16648e-18	4.72031e-16	28.7579			GOTERM_BP_DIRECT	GO:0030182~neuron differentiation	4	0.00946634	0.0684722	IER2, HDAC2, POU3F2, TUBB3	135	127	18082	4.21861	1	0.638032	65.992
Rpl23a	0.771129	3.03224	10.5256	1.74454e-24	3.34202e-22	43.5171			GOTERM_BP_DIRECT	GO:0060174~limb bud formation	2	0.00473317	0.0785841	SOX11, SOX4	135	11	18082	24.3529	1	0.683504	71.1928
Rpl39	0.767038	2.96536	10.0539	1.38176e-22	2.21779e-20	39.1816			GOTERM_BP_DIRECT	GO:0031115~negative regulation of microtubule polymerization	2	0.00473317	0.0785841	STMN2, STMN1	135	11	18082	24.3529	1	0.683504	71.1928
Rpsa	0.764569	2.15602	7.52878	1.26716e-13	6.96781e-12	18.7866			GOTERM_BP_DIRECT	GO:0042475~odontogenesis of dentin-containing tooth	3	0.00709975	0.0794695	DLX2, DLX1, HDAC2	135	63	18082	6.37813	1	0.680949	71.6109
Rpl22l1	0.761585	2.05317	7.28102	7.34656e-13	3.57613e-11	17.058			GOTERM_BP_DIRECT	GO:0007275~multicellular organism development	13	0.0307656	0.0799238	ARX, DLX2, DLX1, MEIS2, SOX11, NNAT, STMN1, DPYSL2, ELAVL3, RPS4X, DCX, MDK, PPDPF	135	1029	18082	1.69216	1	0.676424	71.8232
Rpl13a	0.750337	3.14392	10.2761	1.79645e-23	3.10734e-21	41.2042			GOTERM_BP_DIRECT	GO:0042989~sequestering of actin monomers	2	0.00473317	0.0854166	TMSB4X, TMSB10	135	12	18082	22.3235	1	0.695118	74.2754
Ftl1	0.74672	3.4832	11.0769	8.69011e-27	2.15032e-24	48.7793			GOTERM_BP_DIRECT	GO:1902894~negative regulation of pri-miRNA transcription from RNA polymerase II promoter	2	0.00473317	0.0854166	HDAC2, NFIB	135	12	18082	22.3235	1	0.695118	74.2754
Rps6	0.742282	2.51664	8.20998	7.83372e-16	5.65043e-14	23.7986			GOTERM_BP_DIRECT	GO:0021879~forebrain neuron differentiation	2	0.00473317	0.0854166	DLX2, DLX1	135	12	18082	22.3235	1	0.695118	74.2754
Rps20	0.737204	1.97339	7.39631	3.26308e-13	1.661e-11	17.856			GOTERM_BP_DIRECT	GO:0000463~maturation of LSU-rRNA from tricistronic rRNA transcript (SSU-rRNA, 5.8S rRNA, LSU-rRNA)	2	0.00473317	0.0854166	RPL7, RPL35	135	12	18082	22.3235	1	0.695118	74.2754
Rps23	0.737067	2.9312	9.65419	4.97455e-21	6.92395e-19	35.6308			GOTERM_BP_DIRECT	GO:0017148~negative regulation of translation	3	0.00709975	0.0973916	PAIP2, RPL13A, RPS3	135	71	18082	5.65947	1	0.737959	78.9473
Rps3	0.735516	2.47376	8.11353	1.64594e-15	1.14886e-13	23.0662			GOTERM_BP_DIRECT	GO:0048715~negative regulation of oligodendrocyte differentiation	2	0.00473317	0.0989311	DLX2, DLX1	135	14	18082	19.1344	1	0.737654	79.4868
6330403K07Rik	0.730584	0.771176	7.29133	6.83498e-13	3.34538e-11	17.129			GOTERM_BP_DIRECT	GO:0007411~axon guidance	4	0.00946634	0.0992554	ARX, DPYSL2, CD24A, TUBB3	135	149	18082	3.59572	1	0.732853	79.5988
Cdk4	0.724551	1.62697	6.95383	6.92713e-12	3.01745e-10	14.8542
Rps15	0.724064	2.70597	8.49908	8.10126e-17	6.59051e-15	26.0383
Anp32a	0.718861	1.29211	7.23362	1.02241e-12	4.8445e-11	16.7332
Rps27rt	0.716732	1.5034	7.10165	2.54127e-12	1.16389e-10	15.8387
Tpt1	0.714881	2.40071	7.75359	2.46389e-14	1.48802e-12	20.3989
Anp32b	0.710718	1.58017	6.53071	1.10525e-10	4.14549e-09	12.1393
2810417H13Rik	0.710704	2.37808	5.89205	5.42679e-09	1.57722e-07	8.33602
Rps27	0.708743	3.37019	9.95498	3.39073e-22	5.29906e-20	38.2918
Eif4a1	0.70801	2.46426	7.4906	1.66678e-13	8.91755e-12	18.5169
Rpl32	0.705716	3.08738	8.93446	2.35477e-18	2.24346e-16	29.5347
Rpl38	0.70387	2.89037	9.5001	1.92023e-20	2.49714e-18	34.2932
Ppdpf	0.701887	1.23799	7.1218	2.21349e-12	1.019e-10	15.9743
Sp9	0.697265	0.627171	7.938	6.23875e-15	4.00576e-13	21.7523
Shfm1	0.694165	2.12233	6.87783	1.15185e-11	4.93304e-10	14.3553
Gm11808	0.692792	1.47152	6.80924	1.81519e-11	7.53834e-10	13.9092
Rps13	0.692653	2.24491	7.25249	8.96569e-13	4.28238e-11	16.8623
Dpysl2	0.685557	1.79456	6.05027	2.13662e-09	6.5858e-08	9.24477
Rpl35	0.68446	3.16401	8.98687	1.52324e-18	1.50767e-16	29.9654
Rps11	0.683281	2.83331	7.84208	1.27896e-14	7.93935e-13	21.0449
Rpl8	0.683173	2.40729	7.30299	6.29898e-13	3.10866e-11	17.2093
Rps10	0.681702	1.94511	6.99803	5.14222e-12	2.26767e-10	15.1466
Rps8	0.680041	2.93519	8.19451	8.82843e-16	6.29149e-14	23.6806
Rps15a	0.677269	2.73372	7.93343	6.45711e-15	4.12329e-13	21.7184
Gm10076	0.672127	1.99995	6.21263	8.02787e-10	2.60045e-08	10.2003
Gm10282	0.665948	0.752935	7.41456	2.86674e-13	1.47555e-11	17.9834
Mdk	0.664903	1.68189	5.62419	2.50305e-08	6.61638e-07	6.84839
Rpl27a	0.664415	2.64803	8.33753	2.90178e-16	2.22836e-14	24.7786
Hnrnpab	0.660597	1.44586	6.36133	3.21119e-10	1.13513e-08	11.0958
Eef1g	0.660521	1.40574	6.47086	1.61568e-10	5.93502e-09	11.7677
Tmsb4x	0.659512	4.19736	9.20364	2.45944e-19	2.73859e-17	31.7692
Bcl11a	0.656362	0.658213	7.63456	5.89366e-14	3.42024e-12	19.5401
Elavl3	0.656239	0.87762	6.84245	1.45718e-11	6.15193e-10	14.1246
Ywhaq	0.652315	1.93262	6.65732	4.90167e-11	1.92353e-09	12.9355
Rpl9	0.647968	2.56984	7.76983	2.18558e-14	1.32895e-12	20.517
Rpl23	0.647872	2.61869	7.45062	2.21794e-13	1.16563e-11	18.2358
Rps16	0.646981	2.68871	7.4986	1.57382e-13	8.44555e-12	18.5733
Rps19	0.642994	3.39377	11.1724	3.3984e-27	8.77476e-25	49.7116
Npm1	0.637929	1.61972	6.21712	7.81125e-10	2.54415e-08	10.227
Rpl34	0.634542	2.62747	7.52243	1.3264e-13	7.21738e-12	18.7416
Cbx3	0.630106	1.80877	5.20917	2.36325e-07	5.15345e-06	4.67109
Rpl37	0.628812	3.19612	8.89945	3.14631e-18	2.96585e-16	29.2482
Rpl14	0.628116	2.75439	7.707	3.47109e-14	2.02757e-12	20.0614
Stmn3	0.627336	1.18896	6.10583	1.53231e-09	4.78104e-08	9.56915
Cfl2	0.626999	1.21834	6.33384	3.80947e-10	1.33865e-08	10.9288
Paip2	0.626758	1.22614	6.34118	3.63973e-10	1.28153e-08	10.9733
2700060E02Rik	0.625947	1.16428	6.39138	2.66232e-10	9.54363e-09	11.2791
Dcx	0.625522	0.633048	6.85769	1.31701e-11	5.58662e-10	14.2238
Rpl35a	0.623994	2.97402	8.49997	8.044e-17	6.57394e-15	26.0453
Rbm3	0.623768	1.60709	5.77841	1.04598e-08	2.9163e-07	7.69703
Wbp5	0.621988	1.39834	6.2879	5.06065e-10	1.72391e-08	10.6511
Hsp90ab1	0.617469	2.1369	6.22426	7.47773e-10	2.44446e-08	10.2697
Rpl36a	0.613822	2.23737	6.32721	3.96931e-10	1.38934e-08	10.8886
Map1lc3b	0.608647	1.01938	6.32305	4.07276e-10	1.41997e-08	10.8634
Nfib	0.608492	1.47154	5.69241	1.70588e-08	4.60494e-07	7.22116
Rps14	0.607473	3.17605	8.43278	1.37099e-16	1.08558e-14	25.5188
Hdac2	0.604341	0.906067	6.52845	1.12128e-10	4.19678e-09	12.1252
Rpl17	0.59954	2.4514	6.56166	9.07182e-11	3.4388e-09	12.3326
Mllt11	0.59666	0.789989	6.2881	5.05439e-10	1.72391e-08	10.6524
Rplp2	0.59572	2.62793	6.87619	1.16454e-11	4.96351e-10	14.3445
Cdkn1b	0.588038	0.740247	5.70533	1.58569e-08	4.33293e-07	7.29221
Rpl10-ps3	0.587683	0.948998	6.21308	8.00577e-10	2.59801e-08	10.203
Pou3f2	0.584523	0.785591	6.32073	4.13165e-10	1.43769e-08	10.8494
Arx	0.583695	0.55037	7.00484	4.91097e-12	2.17646e-10	15.1918
Nrxn3	0.58332	0.704453	6.29995	4.69801e-10	1.61271e-08	10.7238
Rpl19	0.582174	2.62275	6.88244	1.11707e-11	4.80719e-10	14.3853

## Sheet: IPC-dgup
Gene symbol	logFC	AveExpr	t	P.Value	adj.P.Val	B			Category	Term	Count	%	PValue	Genes	List Total	Pop Hits	Pop Total	Fold Enrichment	Bonferroni	Benjamini	FDR
Ctss	-0.583146	0.267781	-7.93775	6.25057e-15	4.00576e-13	21.7505			GOTERM_BP_DIRECT	GO:0048709~oligodendrocyte differentiation	3	0.0316256	0.00189046	SOX10, PTPRZ1, OLIG1	54	17	13824	45.1765	0.50629	0.50629	2.57863
Acp1	-0.583243	0.686655	-6.72797	3.09577e-11	1.24502e-09	13.3858			GOTERM_BP_DIRECT	GO:0007155~cell adhesion	5	0.0527093	0.00430452	CD9, OPCML, CNTN1, BCAN, CD63	54	173	13824	7.39884	0.799923	0.5527	5.78182
Gpr37l1	-0.588493	0.166779	-11.5802	5.77192e-29	1.8363e-26	53.7596			GOTERM_BP_DIRECT	GO:0031623~receptor internalization	3	0.0316256	0.00585716	CD9, CD81, RAMP1	54	30	13824	25.6	0.888211	0.518275	7.79008
Qpct	-0.590949	0.176329	-11.4884	1.45771e-28	4.32844e-26	52.8392			GOTERM_BP_DIRECT	GO:0006707~cholesterol catabolic process	2	0.0210837	0.0265364	APOE, MT3	54	7	13824	73.1429	0.999956	0.918564	31.0172
Bcan	-0.591421	0.176706	-10.9948	1.93872e-26	4.60536e-24	47.9826			GOTERM_BP_DIRECT	GO:0071404~cellular response to low-density lipoprotein particle stimulus	2	0.0210837	0.0302704	CD9, CD81	54	8	13824	64	0.99999	0.899043	34.5821
Rlbp1	-0.595616	0.150755	-12.3728	1.55743e-32	6.16604e-30	61.928			GOTERM_BP_DIRECT	GO:0045879~negative regulation of smoothened signaling pathway	2	0.0210837	0.0413885	SERPINE2, GPR37L1	54	11	13824	46.5455	1	0.927759	44.2101
Cd63	-0.607121	0.554763	-7.3771	3.73838e-13	1.88677e-11	17.7223			GOTERM_BP_DIRECT	GO:2000117~negative regulation of cysteine-type endopeptidase activity	2	0.0210837	0.0413885	CST3, MT3	54	11	13824	46.5455	1	0.927759	44.2101
S100b	-0.612906	0.291545	-8.44754	1.21979e-16	9.73577e-15	25.6342			GOTERM_BP_DIRECT	GO:0008016~regulation of heart contraction	2	0.0210837	0.0523815	S100A1	54	14	13824	36.5714	1	0.943128	52.4228
Tyrobp	-0.617437	0.248031	-8.94849	2.09595e-18	2.01846e-16	29.6498			GOTERM_BP_DIRECT	GO:0006958~complement activation, classical pathway	2	0.0210837	0.0596413	C1QA, C1QB	54	16	13824	32	1	0.943139	57.2155
Arhgap31	-0.624927	0.110799	-15.8517	5.67783e-50	4.59801e-47	101.913			GOTERM_BP_DIRECT	GO:0006810~transport	3	0.0316256	0.0623403	FABP7, DBI, RLBP1	54	106	13824	7.24528	1	0.930589	58.8801
Fkbp2	-0.625704	0.827441	-6.9713	6.1588e-12	2.70927e-10	14.9696			GOTERM_BP_DIRECT	GO:0007611~learning or memory	2	0.0210837	0.0668466	S100B, PTPRZ1	54	18	13824	28.4444	1	0.924273	61.526
Arl6ip1	-0.6271	1.80246	-4.85082	1.45365e-06	2.72612e-05	2.91749			GOTERM_BP_DIRECT	GO:0043491~protein kinase B signaling	2	0.0210837	0.0951299	TMEM100, MT3	54	26	13824	19.6923	1	0.966281	74.8451
Lrp1	-0.629735	0.194795	-11.503	1.25891e-28	3.80148e-26	52.9849			GOTERM_BP_DIRECT	GO:0060291~long-term synaptic potentiation	2	0.0210837	0.0986056	SERPINE2, TNR	54	27	13824	18.963	1	0.960317	76.1467
Lhfpl3	-0.638927	0.0983047	-16.0712	3.70924e-51	3.47809e-48	104.633
Sox10	-0.640147	0.114438	-15.151	2.98426e-46	2.0449e-43	93.3745
Atp6v0b	-0.64675	0.758051	-7.01902	4.46123e-12	1.98703e-10	15.2861
Reep5	-0.659234	0.41207	-9.09982	5.91604e-19	6.38789e-17	30.9008
Opcml	-0.66269	0.102921	-16.845	2.11242e-55	2.68821e-52	114.378
Sec11c	-0.669536	0.294889	-10.5558	1.31106e-24	2.5389e-22	43.8005
Sparcl1	-0.673744	0.306859	-9.88594	6.31699e-22	9.45744e-20	37.6753
1810037I17Rik	-0.67833	1.14583	-6.66038	4.80569e-11	1.89421e-09	12.9549
Atp1a2	-0.679295	0.309258	-9.84014	9.52706e-22	1.39126e-19	37.2681
C1qa	-0.680907	0.297526	-8.44944	1.20157e-16	9.64287e-15	25.6491
Olig2	-0.683754	0.124815	-14.7674	2.95332e-44	1.94875e-41	88.7963
Ctsd	-0.684185	0.46667	-8.11155	1.67108e-15	1.15844e-13	23.0512
Ly6e	-0.687852	0.232195	-10.8486	8.00066e-26	1.78175e-23	46.5755
Eno1	-0.69406	0.579819	-8.09067	1.96052e-15	1.34341e-13	22.8937
Tnr	-0.702779	0.115387	-15.8734	4.33892e-50	3.68106e-47	102.181
Matn4	-0.715172	0.126975	-15.8857	3.72316e-50	3.31659e-47	102.334
Gatm	-0.723917	0.259474	-11.1526	4.13145e-27	1.05151e-24	49.5176
C1qb	-0.727454	0.348165	-8.37302	2.19641e-16	1.71628e-14	25.0536
Gria2	-0.754746	0.54735	-9.00815	1.27552e-18	1.29117e-16	30.141
Hexb	-0.775945	0.263734	-10.3619	8.09339e-24	1.45648e-21	41.995
Mt3	-0.778549	0.771182	-7.75126	2.50653e-14	1.50866e-12	20.382
Lgmn	-0.780486	0.271356	-11.4519	2.10533e-28	6.04976e-26	52.4741
S100a16	-0.802641	0.674296	-8.32384	3.23028e-16	2.43858e-14	24.6728
Brinp3	-0.814577	0.120683	-19.2422	3.79514e-69	9.65919e-66	145.956
B2m	-0.829617	0.330744	-11.4597	1.94665e-28	5.68548e-26	52.5519
C1qc	-0.831962	0.248705	-10.8929	5.21692e-26	1.17651e-23	47
Tagln2	-0.855868	0.204913	-15.7294	2.57236e-49	1.99258e-46	100.407
Ramp1	-0.863717	0.190646	-16.2143	6.19808e-52	6.49559e-49	106.417
Scrg1	-0.879131	0.175366	-16.6009	4.72633e-54	5.61362e-51	111.279
Itm2b	-0.879519	1.23415	-8.55185	5.31686e-17	4.44719e-15	26.4543
Cntn1	-0.88247	0.180348	-15.6566	6.29955e-49	4.67637e-46	99.5144
Ckb	-0.903191	1.5917	-6.92747	8.2677e-12	3.57518e-10	14.6806
Ccnd1	-0.937056	0.194476	-16.0909	2.89992e-51	2.87027e-48	104.879
Cst3	-0.957842	2.67519	-8.75319	1.04545e-17	9.31291e-16	28.0612
Fabp7	-0.965519	0.781922	-9.30676	1.02043e-19	1.20397e-17	32.6397
Tmem100	-0.998963	0.182003	-18.7978	1.5417e-66	3.05187e-63	139.961
Pcsk1n	-1.02379	0.614619	-11.5661	6.65594e-29	2.08039e-26	53.6181
Pdgfra	-1.06212	0.182621	-18.63	1.46825e-65	2.61583e-62	137.712
Cd9	-1.10788	0.921255	-11.0453	1.1838e-26	2.88912e-24	48.4724
Apoe	-1.1354	1.58991	-8.98332	1.56891e-18	1.54429e-16	29.9362
Dbi	-1.13654	1.89977	-9.30264	1.05712e-19	1.23906e-17	32.6048
Rgcc	-1.14397	0.213716	-19.4927	1.25252e-70	3.71915e-67	149.361
S100a1	-1.15407	0.337828	-16.282	2.65054e-52	2.95138e-49	107.264
Ptprz1	-1.16874	0.778559	-11.6718	2.27897e-29	7.3822e-27	54.683
Ptn	-1.34296	0.971056	-11.419	2.92828e-28	8.02618e-26	52.1463
Cspg5	-1.45603	0.345418	-18.3015	1.17732e-63	1.90683e-60	133.337
Cd81	-1.48185	1.41771	-13.5461	4.12809e-38	2.29832e-35	74.7041
Olig1	-1.53201	0.299931	-20.553	5.59013e-77	3.31979e-73	163.958
Serpine2	-1.72567	0.406762	-22.826	5.89592e-91	5.25208e-87	196.096

## Sheet: NB-svzup
Gene symbol	logFC	AveExpr	t	P.Value	adj.P.Val	B			Category	Term	Count	%	PValue	Genes	List Total	Pop Hits	Pop Total	Fold Enrichment	Bonferroni	Benjamini	FDR
Meis2	2.00759	1.99531	23.3943	4.56409e-110	2.03296e-106	239.577			GOTERM_BP_DIRECT	GO:0009954~proximal/distal pattern formation	3	0.0655165	0.000788131	DLX2, DLX1, PBX1	30	26	18082	69.5462	0.16782	0.16782	1.00779
Pfn2	1.642	2.1332	17.1345	1.85072e-62	1.43366e-59	130.202			GOTERM_BP_DIRECT	GO:0045746~negative regulation of Notch signaling pathway	3	0.0655165	0.00112204	DLX2, DLX1, MEG3	30	31	18082	58.329	0.230168	0.122599	1.43194
Ccnd2	1.63635	2.55871	14.9885	8.72078e-49	4.70843e-46	98.8331			GOTERM_BP_DIRECT	GO:0048706~embryonic skeletal system development	3	0.0655165	0.00225341	DLX2, DLX1, PBX1	30	44	18082	41.0955	0.408822	0.160721	2.85662
Meg3	1.56303	2.08778	14.3172	8.06474e-45	3.7813e-42	89.741			GOTERM_BP_DIRECT	GO:0021893~cerebral cortex GABAergic interneuron fate commitment	2	0.0436777	0.00320513	DLX2, DLX1	30	2	18082	602.733	0.526685	0.170555	4.04033
Dlx6os1	1.38234	1.34845	15.9782	6.59371e-55	3.78968e-52	112.873			GOTERM_BP_DIRECT	GO:0021882~regulation of transcription from RNA polymerase II promoter involved in forebrain neuron fate commitment	2	0.0436777	0.00480397	DLX2, DLX1	30	3	18082	401.822	0.674379	0.201008	5.99902
Dlx1	1.37442	1.37993	15.9871	5.79044e-55	3.43894e-52	113.002			GOTERM_BP_DIRECT	GO:0021766~hippocampus development	3	0.0655165	0.0060826	DLX2, DLX1, DCX	30	73	18082	24.7699	0.758666	0.210953	7.53883
Btg1	1.29511	2.10561	14.3353	6.33391e-45	3.05003e-42	89.9815			GOTERM_BP_DIRECT	GO:0021892~cerebral cortex GABAergic interneuron differentiation	2	0.0436777	0.00640033	DLX2, DLX1	30	4	18082	301.367	0.775991	0.192429	7.91784
Stmn2	1.09374	2.46068	12.7553	3.40575e-36	1.12371e-33	69.9824			GOTERM_BP_DIRECT	GO:0021544~subpallium development	2	0.0436777	0.00799423	DLX2, DLX1	30	5	18082	241.093	0.845898	0.208454	9.79759
Map1b	1.08702	1.80093	12.3799	2.99514e-34	9.04481e-32	65.5326			GOTERM_BP_DIRECT	GO:0021879~forebrain neuron differentiation	2	0.0436777	0.0190826	DLX2, DLX1	30	12	18082	100.456	0.98877	0.392741	21.9267
Dlx2	1.08235	1.0861	13.0368	1.09937e-37	3.84069e-35	73.3962			GOTERM_BP_DIRECT	GO:0048715~negative regulation of oligodendrocyte differentiation	2	0.0436777	0.0222286	DLX2, DLX1	30	14	18082	86.1048	0.994688	0.407716	25.0831
Mpped2	1.01167	1.1213	11.8705	1.08036e-31	2.96136e-29	59.6825			GOTERM_BP_DIRECT	GO:0007275~multicellular organism development	6	0.131033	0.0224522	DLX2, DLX1, MEIS2, SHTN1, PBX1, DCX	30	1029	18082	3.51448	0.994963	0.381834	25.3029
Nrxn3	1.01002	1.05766	12.3416	4.69808e-34	1.37223e-31	65.0852			GOTERM_BP_DIRECT	GO:0007411~axon guidance	3	0.0655165	0.0236761	MEG3, ETV1, TUBB3	30	149	18082	12.1356	0.996238	0.372016	26.4956
Tubb3	0.964611	2.96349	12.9439	3.43894e-37	1.1783e-34	72.2621			GOTERM_BP_DIRECT	GO:0006357~regulation of transcription from RNA polymerase II promoter	4	0.0873553	0.0251578	DLX2, DLX1, HMGN2, ETV1	30	397	18082	6.07288	0.997359	0.366613	27.9158
Sp9	0.949019	0.934179	11.7138	6.32251e-31	1.70679e-28	57.9278			GOTERM_BP_DIRECT	GO:0030154~cell differentiation	5	0.109194	0.0346374	DLX2, DLX1, MEG3, PBX1, DCX	30	780	18082	3.86368	0.999729	0.443833	36.4202
Cdca7	0.868989	1.00402	10.5713	1.31944e-25	2.76569e-23	45.773			GOTERM_BP_DIRECT	GO:0007026~negative regulation of microtubule depolymerization	2	0.0436777	0.0378133	STMN2, MAP1B	30	24	18082	50.2278	0.999874	0.450507	39.0556
Tiam2	0.868856	0.861819	11.1181	4.31497e-28	9.98439e-26	51.4496			GOTERM_BP_DIRECT	GO:0048675~axon extension	2	0.0436777	0.0409013	MAP1B, DCX	30	26	18082	46.3641	0.999941	0.455642	41.5211
Ccdc88a	0.820846	0.960599	10.2075	5.14063e-24	9.74368e-22	42.1427			GOTERM_BP_DIRECT	GO:0042127~regulation of cell proliferation	3	0.0655165	0.0510273	CCDC88A, CDCA7, PBX1	30	227	18082	7.96564	0.999995	0.5122	48.9754
Tmsb10	0.81962	4.69454	20.127	6.95754e-84	1.03302e-80	179.403			GOTERM_BP_DIRECT	GO:0045773~positive regulation of axon extension	2	0.0436777	0.0622511	SHTN1, MAP1B	30	40	18082	30.1367	1	0.564813	56.2077
H3f3a	0.778605	3.1031	11.3716	2.78776e-29	6.89854e-27	54.1685			GOTERM_BP_DIRECT	GO:0007017~microtubule-based process	2	0.0436777	0.0637584	MAP1B, TUBB3	30	41	18082	29.4016	1	0.554215	57.1035
Gng3	0.765524	0.956531	9.34269	1.94592e-20	3.21022e-18	33.9857			GOTERM_BP_DIRECT	GO:0051496~positive regulation of stress fiber assembly	2	0.0436777	0.0682663	PFN2, S100A10	30	44	18082	27.397	1	0.561217	59.6825
6330403K07Rik	0.759037	1.63	8.61458	1.19308e-17	1.71428e-15	27.6426			GOTERM_BP_DIRECT	GO:0045944~positive regulation of transcription from RNA polymerase II promoter	5	0.109194	0.0725504	DLX2, DLX6OS1, MEIS2, ETV1, PBX1	30	995	18082	3.02881	1	0.566411	62.0003
Etv1	0.735743	0.717447	9.79116	2.94823e-22	5.20085e-20	38.1319			GOTERM_BP_DIRECT	GO:0030326~embryonic limb morphogenesis	2	0.0436777	0.0963333	PBX1, SP9	30	63	18082	19.1344	1	0.657952	72.783
S100a10	0.724165	0.9	9.09088	1.89052e-19	2.98083e-17	31.7374			GOTERM_BP_DIRECT	GO:0042475~odontogenesis of dentin-containing tooth	2	0.0436777	0.0963333	DLX2, DLX1	30	63	18082	19.1344	1	0.657952	72.783
Celf4	0.702102	0.995711	8.53588	2.32007e-17	3.22266e-15	26.9861
Xist	0.66282	1.34189	5.86044	5.19564e-09	3.08569e-07	8.11
Pbx1	0.661196	1.33507	7.56674	5.26764e-14	5.4566e-12	19.3708
Hmgn2	0.657309	2.41387	6.65848	3.35924e-11	2.69602e-09	13.0324
Dcx	0.637141	1.11473	7.59751	4.17644e-14	4.40306e-12	19.5992
Gad2	0.623987	0.610611	8.96878	5.57867e-19	8.64306e-17	30.6678
Shtn1	0.620161	0.676665	8.47264	3.94331e-17	5.32257e-15	26.4626
Pcdh9	0.616127	0.690688	8.21031	3.42378e-16	4.3886e-14	24.3306
Abracl	0.611071	0.732827	8.15317	5.43685e-16	6.8701e-14	23.8747
Nrep	0.587291	0.940208	7.30154	3.75634e-13	3.71815e-11	17.4397

## Sheet: NB-dgup
Gene symbol	logFC	AveExpr	t	P.Value	adj.P.Val	B			Category	Term	Count	%	PValue	Genes	List Total	Pop Hits	Pop Total	Fold Enrichment	Bonferroni	Benjamini	FDR
Pdia6	-0.603237	0.325884	-11.5377	4.49004e-30	1.15941e-27	55.9812			GOTERM_BP_DIRECT	GO:0000122~negative regulation of transcription from RNA polymerase II promoter	6	0.183206	0.000768235	ZBTB20, ID2, NFIX, TCF4, PROX1, NFIA	19	720	16792	7.36491	0.162664	0.162664	0.981125
Prox1	-0.650214	0.289318	-13.1481	2.77763e-38	1.00998e-35	74.7643			GOTERM_BP_DIRECT	GO:0045666~positive regulation of neuron differentiation	3	0.0916031	0.00310563	NEUROD1, MMD2, TCF4	19	78	16792	33.9919	0.512526	0.301806	3.91194
Lrpap1	-0.660964	0.266961	-13.9302	1.32828e-42	5.50373e-40	84.661			GOTERM_BP_DIRECT	GO:1900746~regulation of vascular endothelial growth factor signaling pathway	2	0.0610687	0.00428125	CD63, TCF4	19	4	16792	441.895	0.628829	0.281338	5.35559
Igsf8	-0.666062	0.238963	-14.9172	2.33977e-48	1.22611e-45	97.8503			GOTERM_BP_DIRECT	GO:0045893~positive regulation of transcription, DNA-templated	4	0.122137	0.0166063	ID2, NEUROD1, TCF4, PROX1	19	515	16792	6.86438	0.979105	0.619803	19.3326
Mif	-0.667881	0.76048	-8.96268	5.88624e-19	9.04096e-17	30.6148			GOTERM_BP_DIRECT	GO:0021542~dentate gyrus development	2	0.0610687	0.0180761	NEUROD1, PROX1	19	17	16792	103.975	0.98521	0.569477	20.8658
Ppib	-0.702616	0.583282	-10.6073	9.12119e-26	1.93467e-23	46.1391			GOTERM_BP_DIRECT	GO:0045944~positive regulation of transcription from RNA polymerase II promoter	5	0.152672	0.0183488	NEUROD1, NFIX, TCF4, PROX1, NFIA	19	981	16792	4.50453	0.986129	0.509823	21.1473
Igfbpl1	-0.718137	2.22601	-8.11028	7.67826e-16	9.56668e-14	23.5344			GOTERM_BP_DIRECT	GO:0042752~regulation of circadian rhythm	2	0.0610687	0.0512676	ID2, PROX1	19	49	16792	36.073	0.999995	0.823906	49.0938
Tcf4	-0.719279	1.66653	-8.13875	6.10717e-16	7.66278e-14	23.7601			GOTERM_BP_DIRECT	GO:0043433~negative regulation of sequence-specific DNA binding transcription factor activity	2	0.0610687	0.0624303	ID2, PROX1	19	60	16792	29.4596	1	0.844546	56.2654
Cd63	-0.731637	0.328525	-14.1329	9.30793e-44	3.94856e-41	87.3064
Nfix	-0.73563	1.16875	-8.80357	2.36075e-18	3.50512e-16	29.2425
Gria2	-0.762504	0.721109	-10.1003	1.48024e-23	2.71891e-21	41.0948
Mmd2	-0.764331	0.146901	-22.0697	3.97843e-99	1.18139e-95	214.429
Gadd45g	-0.793444	0.386147	-13.4401	7.17446e-40	2.71973e-37	78.4009
Ier5	-0.846306	0.255803	-18.3914	3.87607e-71	4.31624e-68	150.128
Calb2	-0.932928	0.145308	-21.5741	3.8165e-95	9.71408e-92	205.278
Nfia	-1.05375	0.927791	-12.7344	4.38553e-36	1.42067e-33	69.731
Zbtb20	-1.06114	1.70022	-11.6779	9.44856e-31	2.51261e-28	57.5288
Pcp4	-1.10862	0.431177	-16.9744	2.17626e-61	1.49132e-58	127.746
Id2	-1.51632	0.263458	-32.9621	1.35657e-199	1.2085e-195	445.491
Neurod1	-1.76222	0.163296	-59.081	0	0	1100.06
