# Supplementary material for: Restoring carboxypeptidase E rescues BDNF maturation and neurogenesis in aged brains
Source: Life Med. 2023 Apr 11;2(2):lnad015. doi: 10.1093/lifemedi/lnad015 (PMC11749474; doi:10.1093/lifemedi/lnad015)
Supplement: lnad015_suppl_Supplementary_Table_S5 [file lnad015_suppl_Supplementary_Table_S5.xlsx]

## Sheet: Sheet1
GO terms of each aging-caused DEGs in each major cell type of SVZ.
NSC-up
Gene_symbol		Category	Term	Count	%	PValue	Genes	List Total	Pop Hits	Pop Total	Fold Enrichment	Bonferroni	Benjamini	FDR
Sparcl1		GOTERM_BP_DIRECT	GO:0006979~response to oxidative stress	5	7.35294	0.00111428	CST3, PSMB5, PRDX1, APOE, MT3	64	142	19672	10.8231	0.534063	0.607866	0.607866
Cxcl14		GOTERM_BP_DIRECT	GO:1901214~regulation of neuron death	3	4.41176	0.00244537	UBB, APOE, CLU	64	23	19672	40.0924	0.81309	0.607866	0.607866
Eno1		GOTERM_BP_DIRECT	GO:0006882~cellular zinc ion homeostasis	3	4.41176	0.00266219	MT1, SLC39A12, MT3	64	24	19672	38.4219	0.838948	0.607866	0.607866
Id2		GOTERM_BP_DIRECT	GO:1902998~positive regulation of neurofibrillary tangle assembly	2	2.94118	0.00639495	APOE, CLU	64	2	19672	307.375	0.987656	0.791211	0.791211
S100b		GOTERM_BP_DIRECT	GO:0045861~negative regulation of proteolysis	3	4.41176	0.00658843	CST3, SERPINE2, CAMK2N1	64	38	19672	24.2664	0.989198	0.791211	0.791211
Atp1b2		GOTERM_BP_DIRECT	GO:0007017~microtubule-based process	3	4.41176	0.00693031	TUBB2B, TUBB2A, TUBA4A	64	39	19672	23.6442	0.991467	0.791211	0.791211
Enho		GOTERM_BP_DIRECT	GO:0006629~lipid metabolic process	7	10.2941	0.00849021	MID1IP1, ACSBG1, APOE, ACAA1A, PLCD4, PLA2G7, MGLL	64	554	19672	3.8838	0.997093	0.820057	0.820057
Car2		GOTERM_BP_DIRECT	GO:1900221~regulation of beta-amyloid clearance	2	2.94118	0.00957731	APOE, CLU	64	3	19672	204.917	0.998629	0.820057	0.820057
Cox5b		GOTERM_BP_DIRECT	GO:1901216~positive regulation of neuron death	3	4.41176	0.0129785	C1QA, APOE, CLU	64	54	19672	17.0764	0.99987	0.908309	0.908309
Pla2g7		GOTERM_BP_DIRECT	GO:0044070~regulation of anion transport	2	2.94118	0.015912	CAR2, RAB11B	64	5	19672	122.95	0.999983	0.908309	0.908309
Aldoc		GOTERM_BP_DIRECT	GO:0017038~protein import	2	2.94118	0.015912	APOE, CLU	64	5	19672	122.95	0.999983	0.908309	0.908309
Prdx1		GOTERM_BP_DIRECT	GO:0006875~cellular metal ion homeostasis	2	2.94118	0.015912	MT1, MT3	64	5	19672	122.95	0.999983	0.908309	0.908309
Pmm1		GOTERM_BP_DIRECT	GO:0010273~detoxification of copper ion	2	2.94118	0.0190643	MT1, MT3	64	6	19672	102.458	0.999998	1	1
Acsbg1		GOTERM_BP_DIRECT	GO:0010544~negative regulation of platelet activation	2	2.94118	0.0222068	SERPINE2, APOE	64	7	19672	87.8214	1	1	1
Hbb-bs		GOTERM_BP_DIRECT	GO:0007611~learning or memory	3	4.41176	0.0265541	GATM, S100B, B2M	64	79	19672	11.6725	1	1	1
Gstm5		GOTERM_BP_DIRECT	GO:0043434~response to peptide hormone	3	4.41176	0.0284486	GATM, COX5B, TIMP4	64	82	19672	11.2454	1	1	1
B2m		GOTERM_BP_DIRECT	GO:0006707~cholesterol catabolic process	2	2.94118	0.0315747	APOE, MT3	64	10	19672	61.475	1	1	1
Ckb		GOTERM_BP_DIRECT	GO:0010940~positive regulation of necrotic cell death	2	2.94118	0.0346777	MT-CO2, MT3	64	11	19672	55.8864	1	1	1
Chchd10		GOTERM_BP_DIRECT	GO:0019430~removal of superoxide radicals	2	2.94118	0.0377709	PRDX1, MT3	64	12	19672	51.2292	1	1	1
Apoe		GOTERM_BP_DIRECT	GO:1905907~negative regulation of amyloid fibril formation	2	2.94118	0.0377709	APOE, CLU	64	12	19672	51.2292	1	1	1
Crym		GOTERM_BP_DIRECT	GO:0048711~positive regulation of astrocyte differentiation	2	2.94118	0.0408543	SERPINE2, ID2	64	13	19672	47.2885	1	1	1
Glul		GOTERM_BP_DIRECT	GO:0034374~low-density lipoprotein particle remodeling	2	2.94118	0.0408543	APOE, PLA2G7	64	13	19672	47.2885	1	1	1
Slc25a18		GOTERM_BP_DIRECT	GO:0007263~nitric oxide mediated signal transduction	2	2.94118	0.0408543	MT1, APOE	64	13	19672	47.2885	1	1	1
Mid1ip1		GOTERM_BP_DIRECT	GO:0030195~negative regulation of blood coagulation	2	2.94118	0.0469921	SERPINE2, APOE	64	15	19672	40.9833	1	1	1
Mgll		GOTERM_BP_DIRECT	GO:0071294~cellular response to zinc ion	2	2.94118	0.0530912	MT1, MT3	64	17	19672	36.1618	1	1	1
Ubb		GOTERM_BP_DIRECT	GO:2001171~positive regulation of ATP biosynthetic process	2	2.94118	0.0561263	MT-CO2, ENO1	64	18	19672	34.1528	1	1	1
Tubb2a		GOTERM_BP_DIRECT	GO:0006112~energy reserve metabolic process	2	2.94118	0.0591518	S100B, MT3	64	19	19672	32.3553	1	1	1
Atp6v1e1		GOTERM_BP_DIRECT	GO:0000278~mitotic cell cycle	3	4.41176	0.0600075	TUBB2B, TUBB2A, TUBA4A	64	124	19672	7.43649	1	1	1
Actg1		GOTERM_BP_DIRECT	GO:1902004~positive regulation of beta-amyloid formation	2	2.94118	0.0621678	APOE, CLU	64	20	19672	30.7375	1	1	1
Mfge8		GOTERM_BP_DIRECT	GO:0061136~regulation of proteasomal protein catabolic process	2	2.94118	0.0621678	UBB, APOE	64	20	19672	30.7375	1	1	1
Cyc1		GOTERM_BP_DIRECT	GO:0010466~negative regulation of peptidase activity	3	4.41176	0.0643151	CST3, SERPINE2, TIMP4	64	129	19672	7.14826	1	1	1
Tubb2b		GOTERM_BP_DIRECT	GO:1902430~negative regulation of beta-amyloid formation	2	2.94118	0.0651743	APOE, CLU	64	21	19672	29.2738	1	1	1
2022-09-07		GOTERM_BP_DIRECT	GO:0016042~lipid catabolic process	3	4.41176	0.0660668	PLCD4, PLA2G7, MGLL	64	131	19672	7.03912	1	1	1
Rheb		GOTERM_BP_DIRECT	GO:0006119~oxidative phosphorylation	2	2.94118	0.0681713	COX8A, CHCHD10	64	22	19672	27.9432	1	1	1
Slc25a4		GOTERM_BP_DIRECT	GO:0030308~negative regulation of cell growth	3	4.41176	0.0696178	SERPINE2, ENO1, MT3	64	135	19672	6.83056	1	1	1
Psmb5		GOTERM_BP_DIRECT	GO:0000038~very long-chain fatty acid metabolic process	2	2.94118	0.0711588	ACSBG1, ACAA1A	64	23	19672	26.7283	1	1	1
Dbp		GOTERM_BP_DIRECT	GO:0071280~cellular response to copper ion	2	2.94118	0.074137	MT1, MT3	64	24	19672	25.6146	1	1	1
Cox8a		GOTERM_BP_DIRECT	GO:0048260~positive regulation of receptor-mediated endocytosis	2	2.94118	0.0771057	CLU, B2M	64	25	19672	24.59	1	1	1
Camk2n1		GOTERM_BP_DIRECT	GO:0000226~microtubule cytoskeleton organization	3	4.41176	0.0844183	TUBB2B, TUBB2A, TUBA4A	64	151	19672	6.10679	1	1	1
AI854517		GOTERM_BP_DIRECT	GO:0042744~hydrogen peroxide catabolic process	2	2.94118	0.0888872	PRDX1, HBB-BS	64	29	19672	21.1983	1	1	1
Hrsp12		GOTERM_BP_DIRECT	GO:0001774~microglial cell activation	2	2.94118	0.0918093	C1QA, CLU	64	30	19672	20.4917	1	1	1
Mt1		GOTERM_BP_DIRECT	GO:0050768~negative regulation of neurogenesis	2	2.94118	0.0947223	MT3, B2M	64	31	19672	19.8306	1	1	1
Serpine2
Cystm1
Dbx2
Tuba4a
Clu
1110004F10Rik
Mt3
Acaa1a
Cst3
Lmo1
Ifi27
Slc39a12
Gatm
mt-Co2
Timp4
Prodh
Pgm2
Rab11b
C1qa
Tagln3
mt-Nd1
Plcd4
Pdzph1
Bphl
Nupr1
Nadk2
2022-09-09
Btbd2
Atg3
Dhrs3
NSC-down
Gene_symbol		Category	Term	Count	%	PValue	Genes	List Total	Pop Hits	Pop Total	Fold Enrichment	Bonferroni	Benjamini	FDR
Ddost		GOTERM_BP_DIRECT	GO:0006412~translation	28	22.4	4.15034e-24	RPL10, RPL32, RPL31, RPL11, RPL36A, RPL8, RPL6, RPS15A, RPS16, RPL18A, RPS19, RPL14, RPS3, RPL13, RPL35, RPL37, RPS27A, RPL18, RPS9, RPS7, RPS5, RPL23, RPS6, RPL13A, MRPS21, RPL27A, RPL29, EIF4G2	118	309	19672	15.1066	4.14204e-21	4.14204e-21	4.12128e-21
Selk		GOTERM_BP_DIRECT	GO:0002181~cytoplasmic translation	11	8.8	7.83597e-14	RPL18A, RPL32, RPL31, RPL11, RPLP0, TMA7, RPL36A, RPL8, RPL29, RPL18, RPL6	118	44	19672	41.678	7.8225e-11	3.91015e-11	3.89056e-11
Rpl29		GOTERM_BP_DIRECT	GO:0042274~ribosomal small subunit biogenesis	4	3.2	0.000217104	RPS16, RPS7, RPS19, RPS6	118	20	19672	33.3424	0.194824	0.0515046	0.0512465
Sec61g		GOTERM_BP_DIRECT	GO:0008380~RNA splicing	9	7.2	0.000218509	RBM39, HSPA8, SON, SNRPD2, PRMT1, HNRNPA2B1, SNRPG, LUC7L3, YBX1	118	271	19672	5.53656	0.195952	0.0515046	0.0512465
Rpl18a		GOTERM_BP_DIRECT	GO:0006364~rRNA processing	7	5.6	0.000258039	RPS16, RPS7, RPS19, RPL11, RPS27RT, RPS6, RPL14	118	148	19672	7.88502	0.227062	0.0515046	0.0512465
Atpif1		GOTERM_BP_DIRECT	GO:0008284~positive regulation of cell proliferation	13	10.4	0.000386203	NTRK2, RPS9, PRMT1, RPL23, RPS6, PTN, YBX1, MEIS2, SFRP1, RPS15A, CCND2, S1PR1, CALR	118	632	19672	3.4292	0.319893	0.0611097	0.0608035
Cldnd1		GOTERM_BP_DIRECT	GO:0000027~ribosomal large subunit assembly	4	3.2	0.000428625	RPL10, RPL11, RPLP0, RPL6	118	25	19672	26.6739	0.348097	0.0611097	0.0608035
Ndufc1		GOTERM_BP_DIRECT	GO:1901798~positive regulation of signal transduction by p53 class mediator	3	2.4	0.00186249	RPL23, RPL11, RPL37	118	11	19672	45.4669	0.844406	0.20653	0.205495
Rpl10		GOTERM_BP_DIRECT	GO:1904667~negative regulation of ubiquitin protein ligase activity	3	2.4	0.00186249	RPS7, RPL23, RPL11	118	11	19672	45.4669	0.844406	0.20653	0.205495
Pomp		GOTERM_BP_DIRECT	GO:0017148~negative regulation of translation	5	4	0.00289744	IGFBP5, RPS3, RPL13A, YBX1, CALR	118	99	19672	8.41979	0.944748	0.289165	0.287716
Ppdpf		GOTERM_BP_DIRECT	GO:0000028~ribosomal small subunit assembly	3	2.4	0.00504216	RPS19, RPS5, RPS10	118	18	19672	27.7853	0.993557	0.412096	0.410031
Atp6v0e		GOTERM_BP_DIRECT	GO:0006397~mRNA processing	8	6.4	0.00519521	RBM39, HSPA8, SON, SNRPD2, HNRNPA2B1, SNRPG, LUC7L3, YBX1	118	353	19672	3.77817	0.994474	0.412096	0.410031
Hsbp1		GOTERM_BP_DIRECT	GO:0007420~brain development	7	5.6	0.00536799	FOXG1, STMN1, S1PR1, CD9, ACSL3, MEIS2, DCLK1	118	268	19672	4.35441	0.995354	0.412096	0.410031
Slc1a3		GOTERM_BP_DIRECT	GO:0050821~protein stabilization	6	4.8	0.00609392	HSP90AA1, RPS7, RPL23, RPL11, CALR, ATP1B1	118	194	19672	5.15604	0.997758	0.413382	0.411311
Pnkd		GOTERM_BP_DIRECT	GO:2000059~negative regulation of protein ubiquitination involved in ubiquitin-dependent protein catabolic process	3	2.4	0.00621315	RPS7, RPL23, RPL11	118	20	19672	25.0068	0.998011	0.413382	0.411311
Ctsl		GOTERM_BP_DIRECT	GO:0046697~decidualization	3	2.4	0.0128225	GJA1, CTSL, PTN	118	29	19672	17.2461	0.999997	0.799805	0.795798
Btf3		GOTERM_BP_DIRECT	GO:0014070~response to organic cyclic compound	4	3.2	0.0142226	SFRP1, CTSL, NEDD8, ACSL3	118	85	19672	7.84526	0.999999	0.834952	0.830769
Gm9843		GOTERM_BP_DIRECT	GO:0034230~enkephalin processing	2	1.6	0.0177376	CTSL, CPE	118	3	19672	111.141	1	0.931691	0.927023
Calr		GOTERM_BP_DIRECT	GO:1990428~miRNA transport	2	1.6	0.0177376	HNRNPA2B1, YBX1	118	3	19672	111.141	1	0.931691	0.927023
Rps15a		GOTERM_BP_DIRECT	GO:0010628~positive regulation of gene expression	9	7.2	0.0223549	NTRK2, HSPA8, GJA1, RPS7, RPL23, RPL11, PLP1, RPS3, CALR	118	579	19672	2.59138	1	1	0.995988
Rpl6		GOTERM_BP_DIRECT	GO:0016525~negative regulation of angiogenesis	4	3.2	0.0224187	MEG3, TCF4, PTN, THBS4	118	101	19672	6.60245	1	1	0.995988
Pygb		GOTERM_BP_DIRECT	GO:1903278~positive regulation of sodium ion export from cell	2	1.6	0.0235805	FXYD1, ATP1B1	118	4	19672	83.3559	1	1	0.995988
Uqcr11		GOTERM_BP_DIRECT	GO:0006457~protein folding	4	3.2	0.0266613	HSPA8, HSP90AA1, CALR, HSP90B1	118	108	19672	6.17451	1	1	0.995988
Ybx1		GOTERM_BP_DIRECT	GO:0032755~positive regulation of interleukin-6 production	4	3.2	0.028602	ZBTB20, CYBA, MBP, HMGB1	118	111	19672	6.00763	1	1	0.995988
Meis2		GOTERM_BP_DIRECT	GO:1900746~regulation of vascular endothelial growth factor signaling pathway	2	1.6	0.029389	CD63, TCF4	118	5	19672	66.6847	1	1	0.995988
Rps19		GOTERM_BP_DIRECT	GO:0050658~RNA transport	2	1.6	0.029389	HNRNPA2B1, YBX1	118	5	19672	66.6847	1	1	0.995988
Ypel3		GOTERM_BP_DIRECT	GO:0045787~positive regulation of cell cycle	3	2.4	0.030621	RPS15A, FOXG1, CALR	118	46	19672	10.8725	1	1	0.995988
Rpl14		GOTERM_BP_DIRECT	GO:0051781~positive regulation of cell division	3	2.4	0.0318598	YBX1, PTN, THBS4	118	47	19672	10.6412	1	1	0.995988
Dtna		GOTERM_BP_DIRECT	GO:0046034~ATP metabolic process	3	2.4	0.0331181	HSPA8, ATP1B1, ATP5L	118	48	19672	10.4195	1	1	0.995988
Prex2		GOTERM_BP_DIRECT	GO:0032728~positive regulation of interferon-beta production	3	2.4	0.0343957	HSP90AA1, ZBTB20, HMGB1	118	49	19672	10.2068	1	1	0.995988
Foxg1		GOTERM_BP_DIRECT	GO:0070779~D-aspartate import	2	1.6	0.0351632	SLC1A2, SLC1A3	118	6	19672	55.5706	1	1	0.995988
Nap1l5		GOTERM_BP_DIRECT	GO:1902255~positive regulation of intrinsic apoptotic signaling pathway by p53 class mediator	2	1.6	0.0351632	RPS7, RPL11	118	6	19672	55.5706	1	1	0.995988
Prmt1		GOTERM_BP_DIRECT	GO:1901164~negative regulation of trophoblast cell migration	2	1.6	0.0351632	GJA1, CALR	118	6	19672	55.5706	1	1	0.995988
Ptn		GOTERM_BP_DIRECT	GO:0000281~mitotic cytokinesis	3	2.4	0.0370075	SON, ARL3, STMN1	118	51	19672	9.80658	1	1	0.995988
1810037I17Rik		GOTERM_BP_DIRECT	GO:0034137~positive regulation of toll-like receptor 2 signaling pathway	2	1.6	0.0409034	CYBA, HMGB1	118	7	19672	47.632	1	1	0.995988
Dtx3		GOTERM_BP_DIRECT	GO:0042493~response to drug	6	4.8	0.0463272	SFRP1, SLC1A2, SLC1A3, CYBA, PTN, CALR	118	328	19672	3.04961	1	1	0.995988
Prss56		GOTERM_BP_DIRECT	GO:0007399~nervous system development	7	5.6	0.0464744	NTRK2, STMN1, SLC1A2, CSPG5, TCF4, THBS4, DCLK1	118	437	19672	2.67044	1	1	0.995988
Gabarapl2		GOTERM_BP_DIRECT	GO:0014047~glutamate secretion	2	1.6	0.0466097	NTRK2, GJA1	118	8	19672	41.678	1	1	0.995988
Cyba		GOTERM_BP_DIRECT	GO:0006417~regulation of translation	4	3.2	0.0519693	RPL10, RPS3, RPL13A, EIF4G2	118	141	19672	4.72941	1	1	0.995988
Rpl8		GOTERM_BP_DIRECT	GO:2000271~positive regulation of fibroblast apoptotic process	2	1.6	0.0522823	SFRP1, BTG1	118	9	19672	37.0471	1	1	0.995988
Rpl7a		GOTERM_BP_DIRECT	GO:0098712~L-glutamate import across plasma membrane	2	1.6	0.0522823	SLC1A2, SLC1A3	118	9	19672	37.0471	1	1	0.995988
Eif4g2		GOTERM_BP_DIRECT	GO:0019941~modification-dependent protein catabolic process	2	1.6	0.0522823	NEDD8, RPS27A	118	9	19672	37.0471	1	1	0.995988
Rps10		GOTERM_BP_DIRECT	GO:0071314~cellular response to cocaine	2	1.6	0.0522823	SLC1A2, SLC1A3	118	9	19672	37.0471	1	1	0.995988
Rtn1		GOTERM_BP_DIRECT	GO:0001764~neuron migration	4	3.2	0.0528689	NTRK2, GJA1, HSP90AA1, DCLK1	118	142	19672	4.69611	1	1	0.995988
Swi5		GOTERM_BP_DIRECT	GO:0045446~endothelial cell differentiation	2	1.6	0.0579215	S1PR1, PTN	118	10	19672	33.3424	1	1	0.995988
Rpl36a		GOTERM_BP_DIRECT	GO:0050766~positive regulation of phagocytosis	3	2.4	0.0603871	HSPA8, CYBA, CALR	118	67	19672	7.46471	1	1	0.995988
Rpl11		GOTERM_BP_DIRECT	GO:0071481~cellular response to X-ray	2	1.6	0.0635274	SFRP1, CCND2	118	11	19672	30.3112	1	1	0.995988
Hdhd2		GOTERM_BP_DIRECT	GO:1901224~positive regulation of NIK/NF-kappaB signaling	3	2.4	0.0635909	RPS3, HMGB1, CALR	118	69	19672	7.24834	1	1	0.995988
Btg1		GOTERM_BP_DIRECT	GO:0002690~positive regulation of leukocyte chemotaxis	2	1.6	0.0691002	PTN, PRSS56	118	12	19672	27.7853	1	1	0.995988
Cd63		GOTERM_BP_DIRECT	GO:0071305~cellular response to vitamin D	2	1.6	0.0746402	SFRP1, PTN	118	13	19672	25.648	1	1	0.995988
Atp5l		GOTERM_BP_DIRECT	GO:0048667~cell morphogenesis involved in neuron differentiation	2	1.6	0.0746402	FOXG1, SLC1A3	118	13	19672	25.648	1	1	0.995988
Scg5		GOTERM_BP_DIRECT	GO:0048812~neuron projection morphogenesis	3	2.4	0.0821725	GJA1, THBS4, DCLK1	118	80	19672	6.25169	1	1	0.995988
Gpx8		GOTERM_BP_DIRECT	GO:0031175~neuron projection development	4	3.2	0.0854555	PRMT1, STMN1, PLP1, GPM6B	118	174	19672	3.83246	1	1	0.995988
Snrpg		GOTERM_BP_DIRECT	GO:0015813~L-glutamate transport	2	1.6	0.0856222	SLC1A2, SLC1A3	118	15	19672	22.2282	1	1	0.995988
Ndufa1		GOTERM_BP_DIRECT	GO:0042026~protein refolding	2	1.6	0.0856222	HSPA8, HSP90AA1	118	15	19672	22.2282	1	1	0.995988
Rps27rt		GOTERM_BP_DIRECT	GO:2000343~positive regulation of chemokine (C-X-C motif) ligand 2 production	2	1.6	0.0856222	MBP, HMGB1	118	15	19672	22.2282	1	1	0.995988
Rbm39		GOTERM_BP_DIRECT	GO:0098761~cellular response to interleukin-7	2	1.6	0.0964749	YBX1, HMGB1	118	17	19672	19.6132	1	1	0.995988
Acot1		GOTERM_BP_DIRECT	GO:0043066~negative regulation of apoptotic process	8	6.4	0.0965127	SFRP1, SON, CCND2, RPL10, RPS6, YBX1, PTMA, HSP90B1	118	656	19672	2.03307	1	1	0.995988
Ptprz1		GOTERM_BP_DIRECT	GO:0001649~osteoblast differentiation	3	2.4	0.0984479	GJA1, SFRP1, IGFBP5	118	89	19672	5.6195	1	1	0.995988
Atp1b1
Hmgb1
Rps27a
Arl3
Hsp90b1
Nfia
Tcf4
Luc7l3
Nedd8
Dclk1
Rpl37
Rps6
Shfm1
Hsp90aa1
Mrps21
Plp1
Ccnd2
Gja1
Tma7
Rps3
Msi2
Rpl32
Rpl27a
Hspa8
Rpl31
Rpl23
Rps7
Hmgn3
Rpl18
Snrpd2
Igfbp5
6330403K07Rik
Serf2
Fabp7
Rpl13a
Hnrnpa2b1
Zbtb20
Oaz1
Thbs4
Gpm6b
Rpl13
Cspg5
Rplp0
Tsc22d3
Rps5
Sfrp1
Ptma
Rps16
Stmn1
Slc1a2
Rps9
S1pr1
Rpl35
Rsrp1
Son
Gm14964
Tuba1a
Mbp
Mobp
Meg3
Acsl3
Fxyd1
Ntrk2
Cpe
Cd9
S100a6
Xist
Malat1
TAP-up
Gene_symbol		Category	Term	Count	%	PValue	Genes	List Total	Pop Hits	Pop Total	Fold Enrichment	Bonferroni	Benjamini	FDR
Apoe		GOTERM_BP_DIRECT	GO:1901216~positive regulation of neuron death	6	5	1.21324e-05	EGR1, PTPRZ1, MAPT, APOE, FOS, CLU	110	54	19672	19.8707	0.0157202	0.015845	0.0157843
Ifi27		GOTERM_BP_DIRECT	GO:0007611~learning or memory	6	5	7.74688e-05	EGR1, PTPRZ1, DBI, MAPT, S100B, B2M	110	79	19672	13.5825	0.096228	0.0410208	0.0408637
Egr1		GOTERM_BP_DIRECT	GO:0030182~neuron differentiation	8	6.66667	9.42285e-05	LHX2, ELAVL4, OLIG1, INSM1, ASCL1, HES5, ITM2C, HIPK2	110	191	19672	7.49053	0.115797	0.0410208	0.0408637
PISD		GOTERM_BP_DIRECT	GO:0007399~nervous system development	11	9.16667	0.00015871	RAP1A, SERPINE2, LHX2, NEDD4, CSPG5, FOS, INSM1, ASCL1, HES5, RTN4, IRF2BPL	110	437	19672	4.5016	0.187217	0.0518187	0.0516203
Sox4		GOTERM_BP_DIRECT	GO:0014003~oligodendrocyte development	4	3.33333	0.000602467	ID2, OLIG1, ASCL1, HES5	110	30	19672	23.8448	0.544819	0.136554	0.136031
Mt1		GOTERM_BP_DIRECT	GO:0010544~negative regulation of platelet activation	3	2.5	0.000627353	PDGFRA, SERPINE2, APOE	110	7	19672	76.6442	0.559383	0.136554	0.136031
Ckb		GOTERM_BP_DIRECT	GO:0008284~positive regulation of cell proliferation	12	10	0.000765859	CST3, PDGFRA, ID2, GNAS, UBE2A, CD47, INSM1, S100B, CLU, SOX4, HES5, HIPK2	110	632	19672	3.39563	0.632339	0.142887	0.14234
Arl6ip1		GOTERM_BP_DIRECT	GO:0045665~negative regulation of neuron differentiation	5	4.16667	0.00106907	ID2, ASCL1, RHOA, HES5, RTN4	110	81	19672	11.0393	0.752651	0.174526	0.173858
Gria2		GOTERM_BP_DIRECT	GO:0010977~negative regulation of neuron projection development	5	4.16667	0.00158056	APOE, B2M, RHOA, RTN4, ITM2C	110	90	19672	9.93535	0.873289	0.229357	0.228479
Mapt		GOTERM_BP_DIRECT	GO:0010976~positive regulation of neuron projection development	6	5	0.00306419	RAP1A, SERPINE2, PTPRZ1, QK, MAPT, APOE	110	177	19672	6.06225	0.98183	0.364783	0.363387
Syt11		GOTERM_BP_DIRECT	GO:0006457~protein folding	5	4.16667	0.00307245	HSPA9, CANX, HSPA4L, FKBP8, CCT4	110	108	19672	8.27946	0.982025	0.364783	0.363387
Irf2bpl		GOTERM_BP_DIRECT	GO:0060548~negative regulation of cell death	5	4.16667	0.00350124	CST3, HSPA9, CLU, SOX4, RHOA	110	112	19672	7.98377	0.989752	0.381052	0.379593
Cspg5		GOTERM_BP_DIRECT	GO:0050821~protein stabilization	6	5	0.00452482	PIK3R1, PLPP3, CLU, SOX4, RTN4, CCT4	110	194	19672	5.53102	0.997322	0.45457	0.45283
Racgap1		GOTERM_BP_DIRECT	GO:1902430~negative regulation of beta-amyloid formation	3	2.5	0.00596388	APOE, CLU, RTN4	110	21	19672	25.5481	0.999595	0.556345	0.554215
Gm3764		GOTERM_BP_DIRECT	GO:0000122~negative regulation of transcription from RNA polymerase II promoter	13	10.8333	0.0072803	EGR1, KHDRBS1, S100A1, NRARP, ASCL1, IRF2BPL, HIPK2, KLF7, IFI27, NEDD4, ID2, INSM1, HES5	110	967	19672	2.40421	0.999928	0.632919	0.630496
Mat2a		GOTERM_BP_DIRECT	GO:0043254~regulation of protein complex assembly	3	2.5	0.00775399	HJURP, APOE, INSM1	110	24	19672	22.3545	0.999962	0.632919	0.630496
Hbb-bs		GOTERM_BP_DIRECT	GO:0022008~neurogenesis	4	3.33333	0.00836842	LHX2, FABP7, TACC3, ASCL1	110	75	19672	9.53794	0.999983	0.642892	0.64043
Ptp4a1		GOTERM_BP_DIRECT	GO:0007049~cell cycle	10	8.33333	0.009468	PTP4A1, KHDRBS1, RACGAP1, MIS18BP1, REEP3, HJURP, TACC3, INSM1, RHOA, NDC80	110	643	19672	2.78128	0.999996	0.653061	0.65056
Fos		GOTERM_BP_DIRECT	GO:0031018~endocrine pancreas development	3	2.5	0.00975519	INSM1, CLU, SOX4	110	27	19672	19.8707	0.999997	0.653061	0.65056
Ptprz1		GOTERM_BP_DIRECT	GO:0007275~multicellular organism development	14	11.6667	0.0100009	PDGFRA, SERPINE2, OLIG1, NRARP, ASCL1, PTP4A1, RACGAP1, ID2, CSPG5, QK, INSM1, PLPP3, B2M, HES5	110	1135	19672	2.20591	0.999998	0.653061	0.65056
Dbi		GOTERM_BP_DIRECT	GO:1902998~positive regulation of neurofibrillary tangle assembly	2	1.66667	0.0110513	APOE, CLU	110	2	19672	178.836	1	0.656047	0.653535
Ssr1		GOTERM_BP_DIRECT	GO:0061104~adrenal chromaffin cell differentiation	2	1.66667	0.0110513	INSM1, ASCL1	110	2	19672	178.836	1	0.656047	0.653535
Hspa9		GOTERM_BP_DIRECT	GO:0006629~lipid metabolic process	9	7.5	0.0119432	HADHB, FDPS, ETNK1, PSAP, SCD2, SERINC1, APOE, PLPP3, PISD	110	554	19672	2.90528	1	0.678167	0.675571
Itm2b		GOTERM_BP_DIRECT	GO:0045727~positive regulation of translation	4	3.33333	0.012915	RBM3, CIRBP, SOX4, RHOA	110	88	19672	8.12893	1	0.690834	0.688189
Cirbp		GOTERM_BP_DIRECT	GO:2000179~positive regulation of neural precursor cell proliferation	3	2.5	0.0135398	LHX2, INSM1, ASCL1	110	32	19672	16.7659	1	0.690834	0.688189
Mfge8		GOTERM_BP_DIRECT	GO:0006397~mRNA processing	7	5.83333	0.0138344	KHDRBS1, PCBP1, DHX15, ELAVL4, PRPF40A, QK, SNRNP25	110	353	19672	3.54633	1	0.690834	0.688189
Cd47		GOTERM_BP_DIRECT	GO:0010468~regulation of gene expression	8	6.66667	0.0142822	ID2, PCBP1, FKBP8, APOE, FOS, INSM1, ASCL1, TOB1	110	461	19672	3.10345	1	0.690834	0.688189
B2m		GOTERM_BP_DIRECT	GO:0048663~neuron fate commitment	3	2.5	0.0160685	ID2, OLIG1, ASCL1	110	35	19672	15.3288	1	0.70117	0.698485
Ppp2r1a		GOTERM_BP_DIRECT	GO:0030335~positive regulation of cell migration	6	5	0.016298	PTP4A1, PDGFRA, PTPRZ1, PIK3R1, INSM1, RHOA	110	266	19672	4.0339	1	0.70117	0.698485
Gnas		GOTERM_BP_DIRECT	GO:1900221~regulation of beta-amyloid clearance	2	1.66667	0.0165315	APOE, CLU	110	3	19672	119.224	1	0.70117	0.698485
Cst3		GOTERM_BP_DIRECT	GO:0045944~positive regulation of transcription from RNA polymerase II promoter	14	11.6667	0.0166434	EGR1, LMO4, FOS, PIK3R1, ASCL1, IRF2BPL, HIPK2, ARMCX3, KLF7, LHX2, PCBP1, JUNB, SOX4, HES5	110	1213	19672	2.06406	1	0.70117	0.698485
Nedd4		GOTERM_BP_DIRECT	GO:0045861~negative regulation of proteolysis	3	2.5	0.0187823	CST3, SERPINE2, PIK3R1	110	38	19672	14.1187	1	0.753551	0.750666
Rhoa		GOTERM_BP_DIRECT	GO:0001933~negative regulation of protein phosphorylation	4	3.33333	0.0196137	PBK, FKBP8, INSM1, PLPP3	110	103	19672	6.9451	1	0.753551	0.750666
Pbk		GOTERM_BP_DIRECT	GO:0043524~negative regulation of neuron apoptotic process	5	4.16667	0.0196177	PTPRZ1, MT1, APOE, RHOA, HIPK2	110	185	19672	4.83342	1	0.753551	0.750666
Tacc3		GOTERM_BP_DIRECT	GO:0048709~oligodendrocyte differentiation	3	2.5	0.0216744	PTPRZ1, OLIG1, ASCL1	110	41	19672	13.0856	1	0.755473	0.752581
Atp1a2		GOTERM_BP_DIRECT	GO:1990809~endoplasmic reticulum tubular network membrane organization	2	1.66667	0.0219816	ARL6IP1, RTN4	110	4	19672	89.4182	1	0.755473	0.752581
Hspa4l		GOTERM_BP_DIRECT	GO:2000978~negative regulation of forebrain neuron differentiation	2	1.66667	0.0219816	B2M, HES5	110	4	19672	89.4182	1	0.755473	0.752581
Ndc80		GOTERM_BP_DIRECT	GO:0071787~endoplasmic reticulum tubular network formation	2	1.66667	0.0219816	ARL6IP1, RTN4	110	4	19672	89.4182	1	0.755473	0.752581
Khdrbs1		GOTERM_BP_DIRECT	GO:0048469~cell maturation	3	2.5	0.0268734	ID2, ASCL1, HES5	110	46	19672	11.6632	1	0.862403	0.859101
Pcbp1		GOTERM_BP_DIRECT	GO:0017038~protein import	2	1.66667	0.0274018	APOE, CLU	110	5	19672	71.5345	1	0.862403	0.859101
Elavl4		GOTERM_BP_DIRECT	GO:0003358~noradrenergic neuron development	2	1.66667	0.0274018	INSM1, ASCL1	110	5	19672	71.5345	1	0.862403	0.859101
Rbm3		GOTERM_BP_DIRECT	GO:0001666~response to hypoxia	5	4.16667	0.0277342	CST3, EGR1, TACC3, SOX4, RHOA	110	206	19672	4.34069	1	0.862403	0.859101
Csde1		GOTERM_BP_DIRECT	GO:0045893~positive regulation of transcription, DNA-templated	9	7.5	0.0305879	EGR1, KLF7, LHX2, ID2, APOE, FOS, SOX4, HES5, HIPK2	110	661	19672	2.43499	1	0.929017	0.925461
Tmem263		GOTERM_BP_DIRECT	GO:1902949~positive regulation of tau-protein kinase activity	2	1.66667	0.0327922	EGR1, CLU	110	6	19672	59.6121	1	0.959371	0.955698
Canx		GOTERM_BP_DIRECT	GO:0045597~positive regulation of cell differentiation	3	2.5	0.0337013	INSM1, CLU, JUNB	110	52	19672	10.3175	1	0.959371	0.955698
Zfp704		GOTERM_BP_DIRECT	GO:0008285~negative regulation of cell proliferation	7	5.83333	0.033791	IFITM3, SERPINE2, PTPRZ1, ERDR1, INSM1, TOB1, SOX4	110	434	19672	2.88446	1	0.959371	0.955698
Fabp7		GOTERM_BP_DIRECT	GO:0051591~response to cAMP	3	2.5	0.0348986	MAT2A, PIK3R1, FOS	110	53	19672	10.1228	1	0.969737	0.966024
Id2		GOTERM_BP_DIRECT	GO:0042493~response to drug	6	5	0.0358869	CST3, MAT2A, GNAS, FOS, B2M, RHOA	110	328	19672	3.2714	1	0.976422	0.972684
Rrm1		GOTERM_BP_DIRECT	GO:0042985~negative regulation of amyloid precursor protein biosynthetic process	2	1.66667	0.038153	ITM2B, ITM2C	110	7	19672	51.0961	1	1	0.996935
Serpine2		GOTERM_BP_DIRECT	GO:0034644~cellular response to UV	3	2.5	0.0398495	NEDD4, PBK, PIK3R1	110	57	19672	9.41244	1	1	0.996935
Snrnp25		GOTERM_BP_DIRECT	GO:0010766~negative regulation of sodium ion transport	2	1.66667	0.0434844	SERPINE2, NEDD4	110	8	19672	44.7091	1	1	0.996935
Cd63		GOTERM_BP_DIRECT	GO:0021861~forebrain radial glial cell differentiation	2	1.66667	0.0434844	RHOA, HES5	110	8	19672	44.7091	1	1	0.996935
Gm11837		GOTERM_BP_DIRECT	GO:0006915~apoptotic process	8	6.66667	0.0437656	CST3, ARL6IP1, TMBIM4, IFI27, FKBP8, MAPT, PHLDA3, HIPK2	110	584	19672	2.44981	1	1	0.996935
Ube2a		GOTERM_BP_DIRECT	GO:0008654~phospholipid biosynthetic process	3	2.5	0.0463858	ETNK1, SERINC1, PISD	110	62	19672	8.65337	1	1	0.996935
H2afy		GOTERM_BP_DIRECT	GO:0061549~sympathetic ganglion development	2	1.66667	0.0487865	INSM1, ASCL1	110	9	19672	39.7414	1	1	0.996935
Insm1		GOTERM_BP_DIRECT	GO:0009410~response to xenobiotic stimulus	4	3.33333	0.0500175	MAT2A, GNAS, FOS, RHOA	110	149	19672	4.80098	1	1	0.996935
Mob4		GOTERM_BP_DIRECT	GO:0045646~regulation of erythrocyte differentiation	2	1.66667	0.0540594	HSPA9, B2M	110	10	19672	35.7673	1	1	0.996935
Reep3		GOTERM_BP_DIRECT	GO:0043279~response to alkaloid	2	1.66667	0.0540594	UQCRC1, DHX15	110	10	19672	35.7673	1	1	0.996935
Dzip3		GOTERM_BP_DIRECT	GO:0051384~response to glucocorticoid	3	2.5	0.0590487	PIK3R1, S100B, RHOA	110	71	19672	7.55647	1	1	0.996935
Serinc1		GOTERM_BP_DIRECT	GO:1990000~amyloid fibril formation	2	1.66667	0.0593034	MAPT, B2M	110	11	19672	32.5157	1	1	0.996935
Pnrc1		GOTERM_BP_DIRECT	GO:0048708~astrocyte differentiation	2	1.66667	0.0593034	S100B, HES5	110	11	19672	32.5157	1	1	0.996935
Cct4		GOTERM_BP_DIRECT	GO:0008344~adult locomotory behavior	3	2.5	0.0605221	ID2, ATP1A2, HIPK2	110	72	19672	7.45152	1	1	0.996935
Hjurp		GOTERM_BP_DIRECT	GO:0008380~RNA splicing	5	4.16667	0.0640077	DHX15, ELAVL4, PRPF40A, QK, SNRNP25	110	271	19672	3.29956	1	1	0.996935
Mrpl20		GOTERM_BP_DIRECT	GO:0014009~glial cell proliferation	2	1.66667	0.0645186	DBI, SOX4	110	12	19672	29.8061	1	1	0.996935
S100b		GOTERM_BP_DIRECT	GO:1905907~negative regulation of amyloid fibril formation	2	1.66667	0.0645186	APOE, CLU	110	12	19672	29.8061	1	1	0.996935
Ndufs1		GOTERM_BP_DIRECT	GO:0071786~endoplasmic reticulum tubular network organization	2	1.66667	0.0645186	REEP3, RTN4	110	12	19672	29.8061	1	1	0.996935
Lmo4		GOTERM_BP_DIRECT	GO:0006646~phosphatidylethanolamine biosynthetic process	2	1.66667	0.0645186	ETNK1, PISD	110	12	19672	29.8061	1	1	0.996935
Ascl1		GOTERM_BP_DIRECT	GO:0051301~cell division	6	5	0.0681801	RACGAP1, MIS18BP1, REEP3, TACC3, RHOA, NDC80	110	394	19672	2.7234	1	1	0.996935
Pnkd		GOTERM_BP_DIRECT	GO:0007224~smoothened signaling pathway	3	2.5	0.0696207	FKBP8, HES5, HIPK2	110	78	19672	6.87832	1	1	0.996935
Rtn4		GOTERM_BP_DIRECT	GO:0097435~supramolecular fiber organization	2	1.66667	0.0697052	CST3, MAPT	110	13	19672	27.5133	1	1	0.996935
Tceal8		GOTERM_BP_DIRECT	GO:0007263~nitric oxide mediated signal transduction	2	1.66667	0.0697052	MT1, APOE	110	13	19672	27.5133	1	1	0.996935
Junb		GOTERM_BP_DIRECT	GO:0048711~positive regulation of astrocyte differentiation	2	1.66667	0.0697052	SERPINE2, ID2	110	13	19672	27.5133	1	1	0.996935
Uba2		GOTERM_BP_DIRECT	GO:0021527~spinal cord association neuron differentiation	2	1.66667	0.0697052	LMO4, ASCL1	110	13	19672	27.5133	1	1	0.996935
Hipk2		GOTERM_BP_DIRECT	GO:0009743~response to carbohydrate	2	1.66667	0.0697052	CST3, RAP1A	110	13	19672	27.5133	1	1	0.996935
Ptp4a2		GOTERM_BP_DIRECT	GO:0016477~cell migration	5	4.16667	0.0732825	CD63, PDGFRA, PRPF40A, CD47, RHOA	110	284	19672	3.14853	1	1	0.996935
Erdr1		GOTERM_BP_DIRECT	GO:2000177~regulation of neural precursor cell proliferation	2	1.66667	0.0748632	ID2, RHOA	110	14	19672	25.5481	1	1	0.996935
Uqcrc1		GOTERM_BP_DIRECT	GO:0021987~cerebral cortex development	3	2.5	0.0759193	LHX2, TACC3, ASCL1	110	82	19672	6.54279	1	1	0.996935
Fdps		GOTERM_BP_DIRECT	GO:0043525~positive regulation of neuron apoptotic process	3	2.5	0.0759193	EGR1, ASCL1, RHOA	110	82	19672	6.54279	1	1	0.996935
0610009B22Rik		GOTERM_BP_DIRECT	GO:0042026~protein refolding	2	1.66667	0.0799929	HSPA9, B2M	110	15	19672	23.8448	1	1	0.996935
Armcx3		GOTERM_BP_DIRECT	GO:0030195~negative regulation of blood coagulation	2	1.66667	0.0799929	SERPINE2, APOE	110	15	19672	23.8448	1	1	0.996935
Scd2		GOTERM_BP_DIRECT	GO:0050848~regulation of calcium-mediated signaling	2	1.66667	0.0799929	TMBIM4, MAPT	110	15	19672	23.8448	1	1	0.996935
S100a1		GOTERM_BP_DIRECT	GO:0034976~response to endoplasmic reticulum stress	3	2.5	0.0807577	ELAVL4, UBQLN1, PIK3R1	110	85	19672	6.31187	1	1	0.996935
Psap		GOTERM_BP_DIRECT	GO:0048715~negative regulation of oligodendrocyte differentiation	2	1.66667	0.0850945	ID2, HES5	110	16	19672	22.3545	1	1	0.996935
Hes5		GOTERM_BP_DIRECT	GO:0021846~cell proliferation in forebrain	2	1.66667	0.0850945	RRM1, FABP7	110	16	19672	22.3545	1	1	0.996935
Prpf40a		GOTERM_BP_DIRECT	GO:0048661~positive regulation of smooth muscle cell proliferation	3	2.5	0.0856894	EGR1, ID2, HES5	110	88	19672	6.09669	1	1	0.996935
Fkbp8		GOTERM_BP_DIRECT	GO:0071277~cellular response to calcium ion	3	2.5	0.0873532	SYT11, FOS, JUNB	110	89	19672	6.02819	1	1	0.996935
Yars		GOTERM_BP_DIRECT	GO:0009636~response to toxic substance	3	2.5	0.0924024	CST3, DHX15, FOS	110	92	19672	5.83162	1	1	0.996935
Clu		GOTERM_BP_DIRECT	GO:0006412~translation	5	4.16667	0.0929215	RBM3, YARS, MRPL20, EIF3M, EIF2A	110	309	19672	2.89379	1	1	0.996935
Etnk1		GOTERM_BP_DIRECT	GO:0007568~aging	4	3.33333	0.0942594	CANX, ELAVL4, APOE, FOS	110	195	19672	3.66844	1	1	0.996935
Eif3m		GOTERM_BP_DIRECT	GO:0048485~sympathetic nervous system development	2	1.66667	0.0952136	ASCL1, SOX4	110	18	19672	19.8707	1	1	0.996935
Tob1		GOTERM_BP_DIRECT	GO:0010812~negative regulation of cell-substrate adhesion	2	1.66667	0.0952136	PTPRZ1, RHOA	110	18	19672	19.8707	1	1	0.996935
Mis18bp1		GOTERM_BP_DIRECT	GO:0048024~regulation of mRNA splicing, via spliceosome	2	1.66667	0.0952136	KHDRBS1, QK	110	18	19672	19.8707	1	1	0.996935
Mns1		GOTERM_BP_DIRECT	GO:0006357~regulation of transcription from RNA polymerase II promoter	14	11.6667	0.0992134	EGR1, ZFP367, ZFP704, LMO4, OLIG1, FOS, ASCL1, RHOA, IRF2BPL, KLF7, LHX2, GNAS, JUNB, HES5	110	1585	19672	1.57963	1	1	0.996935
Slc22a17		GOTERM_BP_DIRECT	GO:0007059~chromosome segregation	3	2.5	0.0992634	PPP2R1A, HJURP, NDC80	110	96	19672	5.58864	1	1	0.996935
Olig1
Klf7
Qk
Dhx15
Phlda3
Ubqln1
Ifitm3
Lhx2
Plpp3
BC003965
Zfp367
Rap1a
Eif2a
Tmbim4
Cep170
Nrarp
Pik3r1
C1qb
Itm2c
Stard7
Pls3
Pde6d
Hadhb
Rspry1
Pdgfra
Tmed5
Snhg6
TAP-down
Gene_symbol		Category	Term	Count	%	PValue	Genes	List Total	Pop Hits	Pop Total	Fold Enrichment	Bonferroni	Benjamini	FDR
Synrg		GOTERM_BP_DIRECT	GO:0006412~translation	20	15.2672	5.84447e-14	RPL41, RPL10, RPS5, RPL34, RPS6, RPL35A, RPSA, RPL10A, RPL6, RPS26, RPS27, RPS19, RPL36AL, RPS29, RPL36, RPS11, RPS27A, EIF1B, RPS24, RPS23	123	309	19672	10.3518	3.5389e-11	3.54175e-11	3.48915e-11
Rps19		GOTERM_BP_DIRECT	GO:0002181~cytoplasmic translation	11	8.39695	1.20097e-13	RPS26, RPL41, RPL36AL, RPS29, RPLP0, RPL36, RPL35A, RPSA, RPL10A, RPL6, RPS23	123	44	19672	39.9837	7.27964e-11	3.63895e-11	3.58491e-11
Lrp11		GOTERM_BP_DIRECT	GO:0000028~ribosomal small subunit assembly	5	3.81679	4.0282e-06	RPS25, RPS27, RPS19, RPS5, RPSA	123	18	19672	44.4264	0.00243812	0.000813696	0.000801611
Polb		GOTERM_BP_DIRECT	GO:0042776~mitochondrial ATP synthesis coupled proton transport	4	3.05344	0.000122857	ATP5E, ATP5A1, ATP5L, ATP5J2	123	16	19672	39.9837	0.0717515	0.0186128	0.0183364
Coprs		GOTERM_BP_DIRECT	GO:0042274~ribosomal small subunit biogenesis	4	3.05344	0.00024561	RPS25, RPS19, RPS6, RPS24	123	20	19672	31.987	0.138308	0.0297679	0.0293258
Gcc2		GOTERM_BP_DIRECT	GO:0006364~rRNA processing	7	5.34351	0.000323406	RPS25, RPS27, RPS19, RPS6, RPL35A, NOP10, RPS24	123	148	19672	7.56449	0.178001	0.032664	0.0321789
Cdc40		GOTERM_BP_DIRECT	GO:0006754~ATP biosynthetic process	4	3.05344	0.000484444	ATP5E, ATP5A1, ATP5L, ATP5J2	123	25	19672	25.5896	0.254458	0.041296	0.0406827
Ensa		GOTERM_BP_DIRECT	GO:0000387~spliceosomal snRNP assembly	4	3.05344	0.000545162	SNRPG, SNRPE, SNRPD3, SNRPF	123	26	19672	24.6054	0.281406	0.041296	0.0406827
Acot7		GOTERM_BP_DIRECT	GO:0000398~mRNA splicing, via spliceosome	7	5.34351	0.000716776	LSM7, U2AF2, SNRPG, SNRPE, SNRPD3, SNRPF, CDC40	123	172	19672	6.50898	0.352426	0.0482629	0.0475461
Ank2		GOTERM_BP_DIRECT	GO:0008380~RNA splicing	8	6.10687	0.00151928	LSM7, U2AF2, ZMAT5, SNRPG, SNRPE, SNRPD3, SNRPF, CDC40	123	271	19672	4.72133	0.602031	0.0920682	0.0907009
Nt5c3		GOTERM_BP_DIRECT	GO:0007049~cell cycle	12	9.16031	0.00220537	ANAPC13, PPP1CC, CCND2, GMNN, ENSA, DCTN3, ARL2, ANAPC5, PKN2, VRK1, PPM1G, ANAPC11	123	643	19672	2.98479	0.737612	0.121496	0.119692
Timm22		GOTERM_BP_DIRECT	GO:0051301~cell division	9	6.87023	0.00319852	ANAPC13, PPP1CC, CCND2, ENSA, DCTN3, ANAPC5, PKN2, VRK1, ANAPC11	123	394	19672	3.65334	0.856498	0.153097	0.150823
Ccdc50		GOTERM_BP_DIRECT	GO:0046034~ATP metabolic process	4	3.05344	0.00328426	ATP5E, ATP5A1, ATP5L, ATP5J2	123	48	19672	13.3279	0.863787	0.153097	0.150823
Fam210b		GOTERM_BP_DIRECT	GO:0015986~ATP synthesis coupled proton transport	3	2.29008	0.00546945	ATP5E, ATP5A1, ATP5L	123	18	19672	26.6558	0.963977	0.236749	0.233233
Stk16		GOTERM_BP_DIRECT	GO:0006397~mRNA processing	8	6.10687	0.00650711	LSM7, U2AF2, ZMAT5, SNRPG, SNRPE, SNRPD3, SNRPF, CDC40	123	353	19672	3.62459	0.980864	0.262887	0.258983
Tsnax		GOTERM_BP_DIRECT	GO:0006119~oxidative phosphorylation	3	2.29008	0.00812539	COX8A, COX6C, COX7C	123	22	19672	21.8093	0.992875	0.307749	0.303178
Vrk1		GOTERM_BP_DIRECT	GO:0000027~ribosomal large subunit assembly	3	2.29008	0.0104255	RPL10, RPLP0, RPL6	123	25	19672	19.1922	0.998255	0.371638	0.366119
Trappc13		GOTERM_BP_DIRECT	GO:0070979~protein K11-linked ubiquitination	3	2.29008	0.0157739	ANAPC13, ANAPC5, ANAPC11	123	31	19672	15.4776	0.999935	0.531054	0.523167
Ppm1g		GOTERM_BP_DIRECT	GO:0007017~microtubule-based process	3	2.29008	0.0243426	TUBA1A, DCTN3, DYNLL1	123	39	19672	12.3027	1	0.776399	0.764869
Nsd1		GOTERM_BP_DIRECT	GO:0098779~positive regulation of macromitophagy in response to mitochondrial depolarization	2	1.52672	0.0366427	HUWE1, TOMM7	123	6	19672	53.3117	1	1	0.986777
Amz2		GOTERM_BP_DIRECT	GO:0030218~erythrocyte differentiation	3	2.29008	0.0488005	RPS19, ATPIF1, TMEM14C	123	57	19672	8.41763	1	1	0.986777
Sbno1		GOTERM_BP_DIRECT	GO:0032981~mitochondrial respiratory chain complex I assembly	3	2.29008	0.0550754	NDUFB8, NDUFA12, NDUFS5	123	61	19672	7.86565	1	1	0.986777
Rpl35a		GOTERM_BP_DIRECT	GO:0045842~positive regulation of mitotic metaphase/anaphase transition	2	1.52672	0.0661586	ANAPC5, ANAPC11	123	11	19672	29.0791	1	1	0.986777
Tmem14c		GOTERM_BP_DIRECT	GO:0006123~mitochondrial electron transport, cytochrome c to oxygen	2	1.52672	0.0777122	COX5B, COX7C	123	13	19672	24.6054	1	1	0.986777
Rps5
Iscu
Dnlz
Deb1
Arl2
Cox7c
Mpc2
Oaz2
Rps23
Huwe1
Rps24
Sumo2
Rpl6
Pkn2
Rab28
Psmd14
Rps25
Rpl34
Gps1
Psmd13
Rps11
Spag7
Rplp0
Rps26
Zmat5
Gm9844
Ywhaq
Hint1
Gtf2a2
Atp5l
Rps27
Dpm3
Gmnn
Rps29
Ppp1cc
Pcmt1
Atp5a1
Trappc2l
Snrpf
Snrpe
Myeov2
Hn1
Rpsa
Lsm7
Vps72
2310036O22Rik
Rpl36
Rpl36al
Cox5b
Ndufa12
Rpl41
Hmgn2
Cox6c
Tle1
Ndufb8
Stmn1
Cript
D8Ertd738e
Atp5j2
Ost4
Mdh1
Rps6
Anapc13
Uqcr11
Dctn3
Trmt112
Anapc5
Tmem258
Ndufs5
Rps27a
Slc25a3
Atp5e
Anapc11
Mien1
H3f3a
Chchd2
BC031181
U2af2
Sgta
Ndufa7
Nop10
Eif1b
Snrpg
Dynll1
Arpc3
Rpl10
Cox8a
Sh3bgrl3
Prdx2
Sub1
Pantr1
Atpif1
Tuba1a
Igfbpl1
Psmb3
Mbp
Tomm7
Hist3h2ba
Sox11
Pdcd5
Ccnd2
Gm11808
Marcksl1
Tmsb10
Cbx1
Rpl10a
Shfm1
Snrpd3
Nnat
Ddah2
Mdk
Rbx1
Xist
NB-up
Gene_symbol		Category	Term	Count	%	PValue	Genes	List Total	Pop Hits	Pop Total	Fold Enrichment	Bonferroni	Benjamini	FDR
Meg3		GOTERM_BP_DIRECT	GO:0010976~positive regulation of neuron projection development	9	7.89474	5.22168e-06	AHI1, NDRG4, PCP4, NEGR1, BCL11A, QK, MAPT, APOE, PTN	107	177	19672	9.34833	0.00563913	0.00565508	0.00561852
PISD		GOTERM_BP_DIRECT	GO:0007420~brain development	9	7.89474	0.000101886	ROBO2, CST3, NDRG4, CDH2, PBX3, MACROD2, MEIS2, PBX1, CDK5R1	107	268	19672	6.17408	0.104478	0.0551713	0.0548147
Apoe		GOTERM_BP_DIRECT	GO:0007416~synapse assembly	5	4.38596	0.000219864	CDH2, ERBB4, NRXN3, MAPT, SDK2	107	55	19672	16.7137	0.211907	0.0582713	0.0578947
Sox4		GOTERM_BP_DIRECT	GO:0015990~electron transport coupled proton transport	3	2.63158	0.000284591	MT-ND4, MT-ND5, MT-CYTB	107	5	19672	110.31	0.265273	0.0582713	0.0578947
Pbx1		GOTERM_BP_DIRECT	GO:0006120~mitochondrial electron transport, NADH to ubiquinone	4	3.50877	0.000320824	MT-ND4, MT-ND5, MT-ND2, MT-ND1	107	25	19672	29.4161	0.293554	0.0582713	0.0578947
Cirbp		GOTERM_BP_DIRECT	GO:0090263~positive regulation of canonical Wnt signaling pathway	6	5.26316	0.000322833	ZEB2, SFRP2, THRA, BAMBI, PIN1, SOX4	107	110	19672	10.0282	0.295089	0.0582713	0.0578947
Hbb-bs		GOTERM_BP_DIRECT	GO:0021549~cerebellum development	5	4.38596	0.000418818	MT-ND4, CKB, PTN, FOXP2, CDK5R1	107	65	19672	14.1423	0.364711	0.0647971	0.0643783
Gm27032		GOTERM_BP_DIRECT	GO:0042773~ATP synthesis coupled electron transport	3	2.63158	0.000593442	MT-ND4, MT-ND5, MT-CO2	107	7	19672	78.7931	0.474228	0.0803372	0.0798179
Pbx3		GOTERM_BP_DIRECT	GO:0045944~positive regulation of transcription from RNA polymerase II promoter	17	14.9123	0.000761368	SMARCD3, BCL11B, AUTS2, THRA, ATRX, PBX3, ETV1, MEIS2, PBX1, IRF2BPL, AHI1, ZEB2, PPP3R1, SFRP2, DPF1, PIN1, SOX4	107	1213	19672	2.57663	0.56171	0.0916179	0.0910257
Sp9		GOTERM_BP_DIRECT	GO:0001666~response to hypoxia	7	6.14035	0.000877195	CST3, MT-ND4, MT-ND5, PIN1, ATP1B1, MT3, SOX4	107	206	19672	6.24735	0.613421	0.0950002	0.0943862
Meis2		GOTERM_BP_DIRECT	GO:0001654~eye development	4	3.50877	0.00220532	CST3, PBX3, MEIS2, PBX1	107	48	19672	15.3209	0.908462	0.210154	0.208796
Gria2		GOTERM_BP_DIRECT	GO:0007399~nervous system development	9	7.89474	0.00251794	ROBO2, OLFM1, SMARCD3, ERBB4, DPF1, SLC1A2, CSPG5, MTSS1, IRF2BPL	107	437	19672	3.78639	0.934804	0.210154	0.208796
Runx1t1		GOTERM_BP_DIRECT	GO:0031175~neuron projection development	6	5.26316	0.00252263	LGI1, GNAO1, STMN4, MAPT, APOE, CDK5R1	107	174	19672	6.33967	0.935136	0.210154	0.208796
Mt1		GOTERM_BP_DIRECT	GO:0032981~mitochondrial respiratory chain complex I assembly	4	3.50877	0.00436265	MT-ND4, MT-ND5, MT-ND2, MT-ND1	107	61	19672	12.0558	0.991218	0.337482	0.335301
Podxl2		GOTERM_BP_DIRECT	GO:1902430~negative regulation of beta-amyloid formation	3	2.63158	0.00564949	OLFM1, PIN1, APOE	107	21	19672	26.2644	0.997836	0.407893	0.405257
Cst3		GOTERM_BP_DIRECT	GO:0010842~retina layer formation	3	2.63158	0.00859155	AHI1, FJX1, SDK2	107	26	19672	21.2135	0.999913	0.578155	0.574418
Btg1		GOTERM_BP_DIRECT	GO:0045892~negative regulation of transcription, DNA-templated	10	8.77193	0.00907538	MBTD1, MEG3, SFRP2, THRA, BASP1, DPF1, MT3, FOXP2, CDK5R1, RUNX1T1	107	657	19672	2.79833	0.999948	0.578155	0.574418
Calm1		GOTERM_BP_DIRECT	GO:0072659~protein localization to plasma membrane	5	4.38596	0.0110252	CDH2, EPB41L3, ANK2, ATP1B1, SPTBN1	107	160	19672	5.74533	0.999994	0.663349	0.659061
Ly6h		GOTERM_BP_DIRECT	GO:0009060~aerobic respiration	3	2.63158	0.0136209	MT-ND4, MT-CO3, MT-ND1	107	33	19672	16.7137	1	0.776392	0.771374
Tshz1		GOTERM_BP_DIRECT	GO:0098582~innate vocalization behavior	2	1.75439	0.016079	AUTS2, FOXP2	107	3	19672	122.567	1	0.836649	0.831241
Prokr2		GOTERM_BP_DIRECT	GO:0021510~spinal cord development	3	2.63158	0.0169432	ROBO2, PTN, SOX4	107	37	19672	14.9068	1	0.836649	0.831241
Sfrp2		GOTERM_BP_DIRECT	GO:0043065~positive regulation of apoptotic process	7	6.14035	0.0175435	OLFM1, SFRP2, ERBB4, PTN, CALM1, SOX4, IP6K2	107	383	19672	3.36019	1	0.836649	0.831241
Zfp704		GOTERM_BP_DIRECT	GO:0043524~negative regulation of neuron apoptotic process	5	4.38596	0.0178981	PCP4, PIN1, MT1, APOE, MT3	107	185	19672	4.96893	1	0.836649	0.831241
Gm3764		GOTERM_BP_DIRECT	GO:0007411~axon guidance	5	4.38596	0.0185407	ROBO2, LGI1, MEG3, ETV1, CDK5R1	107	187	19672	4.91579	1	0.836649	0.831241
Stmn4		GOTERM_BP_DIRECT	GO:0050821~protein stabilization	5	4.38596	0.020902	PIN1, ANK2, ATP1B1, MT3, SOX4	107	194	19672	4.73841	1	0.890622	0.884866
Aldoc		GOTERM_BP_DIRECT	GO:1902897~regulation of postsynaptic density protein 95 clustering	2	1.75439	0.0213815	CDH2, ZMYND8	107	4	19672	91.9252	1	0.890622	0.884866
Mapt		GOTERM_BP_DIRECT	GO:0009409~response to cold	3	2.63158	0.0224983	PCSK1N, THRA, MT-CO2	107	43	19672	12.8268	1	0.902431	0.896598
mt-Nd1		GOTERM_BP_DIRECT	GO:0045893~positive regulation of transcription, DNA-templated	9	7.89474	0.0264579	KMT2E, MEG3, SMARCD3, BAMBI, ERBB4, ETV1, APOE, MT3, SOX4	107	661	19672	2.50326	1	0.962272	0.956053
Ckb		GOTERM_BP_DIRECT	GO:1902952~positive regulation of dendritic spine maintenance	2	1.75439	0.0266557	ZMYND8, APOE	107	5	19672	73.5402	1	0.962272	0.956053
Mt3		GOTERM_BP_DIRECT	GO:0006875~cellular metal ion homeostasis	2	1.75439	0.0266557	MT1, MT3	107	5	19672	73.5402	1	0.962272	0.956053
Pcdh9		GOTERM_BP_DIRECT	GO:0008285~negative regulation of cell proliferation	7	6.14035	0.0300451	MEG3, GABBR1, BTG1, SFRP2, BCL11B, ERBB4, SOX4	107	434	19672	2.96533	1	1	0.994455
Pcp4		GOTERM_BP_DIRECT	GO:0010273~detoxification of copper ion	2	1.75439	0.0319018	MT1, MT3	107	6	19672	61.2835	1	1	0.994455
Celf4		GOTERM_BP_DIRECT	GO:0030308~negative regulation of cell growth	4	3.50877	0.036565	SFRP2, CIRBP, MT3, IP6K2	107	135	19672	5.44742	1	1	0.994455
Thra		GOTERM_BP_DIRECT	GO:0010882~regulation of cardiac muscle contraction by calcium ion signaling	2	1.75439	0.0371199	ANK2, ATP1B1	107	7	19672	52.5287	1	1	0.994455
Mycbp2		GOTERM_BP_DIRECT	GO:0006915~apoptotic process	8	7.01754	0.0385508	CST3, SFRP2, IFI27, ERBB4, EPB41L3, ELMO1, ALDOC, MAPT	107	584	19672	2.5185	1	1	0.994455
Slc1a2		GOTERM_BP_DIRECT	GO:0006979~response to oxidative stress	4	3.50877	0.0414799	CST3, BTG1, APOE, MT3	107	142	19672	5.17889	1	1	0.994455
Wdr89		GOTERM_BP_DIRECT	GO:1901018~positive regulation of potassium ion transmembrane transporter activity	2	1.75439	0.0423101	ANK2, ATP1B1	107	8	19672	45.9626	1	1	0.994455
Auts2		GOTERM_BP_DIRECT	GO:0060316~positive regulation of ryanodine-sensitive calcium-release channel activity	2	1.75439	0.0423101	GSTO1, CALM1	107	8	19672	45.9626	1	1	0.994455
Robo2		GOTERM_BP_DIRECT	GO:0030913~paranodal junction assembly	2	1.75439	0.0423101	EPB41L3, ANK2	107	8	19672	45.9626	1	1	0.994455
Elmo1		GOTERM_BP_DIRECT	GO:0060315~negative regulation of ryanodine-sensitive calcium-release channel activity	2	1.75439	0.0474726	GSTO1, CALM1	107	9	19672	40.8557	1	1	0.994455
mt-Cytb		GOTERM_BP_DIRECT	GO:0006707~cholesterol catabolic process	2	1.75439	0.0526075	APOE, MT3	107	10	19672	36.7701	1	1	0.994455
Nrep		GOTERM_BP_DIRECT	GO:0009887~animal organ morphogenesis	4	3.50877	0.053068	THRA, PBX3, MEIS2, PBX1	107	157	19672	4.68409	1	1	0.994455
Snhg11		GOTERM_BP_DIRECT	GO:0008284~positive regulation of cell proliferation	8	7.01754	0.0547108	CST3, SFRP2, BAMBI, ERBB4, PTN, MEIS2, PBX1, SOX4	107	632	19672	2.32722	1	1	0.994455
Sptbn1		GOTERM_BP_DIRECT	GO:0010940~positive regulation of necrotic cell death	2	1.75439	0.057715	MT-CO2, MT3	107	11	19672	33.4274	1	1	0.994455
Gstm1		GOTERM_BP_DIRECT	GO:0060563~neuroepithelial cell differentiation	2	1.75439	0.057715	CDH2, SOX4	107	11	19672	33.4274	1	1	0.994455
Atp1b1		GOTERM_BP_DIRECT	GO:1900272~negative regulation of long-term synaptic potentiation	2	1.75439	0.0627952	APOE, PTN	107	12	19672	30.6417	1	1	0.994455
Negr1		GOTERM_BP_DIRECT	GO:0060013~righting reflex	2	1.75439	0.0627952	AUTS2, FOXP2	107	12	19672	30.6417	1	1	0.994455
Sparcl1		GOTERM_BP_DIRECT	GO:0050680~negative regulation of epithelial cell proliferation	3	2.63158	0.0633723	SFRP2, PTN, MTSS1	107	76	19672	7.25726	1	1	0.994455
mt-Nd2		GOTERM_BP_DIRECT	GO:2000300~regulation of synaptic vesicle exocytosis	3	2.63158	0.0633723	NRXN3, CSPG5, CALM1	107	76	19672	7.25726	1	1	0.994455
Ptp4a1		GOTERM_BP_DIRECT	GO:0007156~homophilic cell adhesion via plasma membrane adhesion molecules	4	3.50877	0.0651365	ROBO2, PCDH9, CDH2, SDK2	107	171	19672	4.3006	1	1	0.994455
Atrx		GOTERM_BP_DIRECT	GO:0097435~supramolecular fiber organization	2	1.75439	0.0678483	CST3, MAPT	107	13	19672	28.2847	1	1	0.994455
Cspg5		GOTERM_BP_DIRECT	GO:0007263~nitric oxide mediated signal transduction	2	1.75439	0.0678483	MT1, APOE	107	13	19672	28.2847	1	1	0.994455
Zeb2		GOTERM_BP_DIRECT	GO:2001223~negative regulation of neuron migration	2	1.75439	0.0678483	OLFM1, ERBB4	107	13	19672	28.2847	1	1	0.994455
mt-Nd5		GOTERM_BP_DIRECT	GO:0035235~ionotropic glutamate receptor signaling pathway	2	1.75439	0.0728744	GRIA2, CDK5R1	107	14	19672	26.2644	1	1	0.994455
Bcl11b		GOTERM_BP_DIRECT	GO:0031110~regulation of microtubule polymerization or depolymerization	2	1.75439	0.0828462	STMN4, MAPT	107	16	19672	22.9813	1	1	0.994455
Kmt2e		GOTERM_BP_DIRECT	GO:0050805~negative regulation of synaptic transmission	2	1.75439	0.0828462	GABBR1, GNAI1	107	16	19672	22.9813	1	1	0.994455
Smarcd3		GOTERM_BP_DIRECT	GO:0060009~Sertoli cell development	2	1.75439	0.0828462	CST3, ATRX	107	16	19672	22.9813	1	1	0.994455
Cdk5r1		GOTERM_BP_DIRECT	GO:0006357~regulation of transcription from RNA polymerase II promoter	14	12.2807	0.0839063	SMARCD3, BCL11B, ZFP704, THRA, BCL11A, TSHZ1, PBX3, ETV1, MEIS2, PBX1, FOXP2, IRF2BPL, ZEB2, SP9	107	1585	19672	1.62392	1	1	0.994455
Srsf11		GOTERM_BP_DIRECT	GO:0010977~negative regulation of neuron projection development	3	2.63158	0.0849012	BCL11A, APOE, RUNX1T1	107	90	19672	6.12835	1	1	0.994455
mt-Nd4		GOTERM_BP_DIRECT	GO:0007275~multicellular organism development	11	9.64912	0.0853128	ROBO2, PTP4A1, OLFM1, AHI1, SFRP2, ERBB4, TSHZ1, CSPG5, QK, MEIS2, PBX1	107	1135	19672	1.78181	1	1	0.994455
Zc3h15		GOTERM_BP_DIRECT	GO:0071294~cellular response to zinc ion	2	1.75439	0.0877922	MT1, MT3	107	17	19672	21.6295	1	1	0.994455
Pnmal2		GOTERM_BP_DIRECT	GO:0051279~regulation of release of sequestered calcium ion into cytosol	2	1.75439	0.0877922	UBASH3B, ANK2	107	17	19672	21.6295	1	1	0.994455
Epb41l3		GOTERM_BP_DIRECT	GO:0007568~aging	4	3.50877	0.0884495	GNAO1, MT-ND4, ALDOC, APOE	107	195	19672	3.77129	1	1	0.994455
Synpr		GOTERM_BP_DIRECT	GO:0031647~regulation of protein stability	3	2.63158	0.0914091	PIN1, ANK2, SOX4	107	94	19672	5.86757	1	1	0.994455
Foxp2		GOTERM_BP_DIRECT	GO:0030900~forebrain development	3	2.63158	0.0914091	GNAO1, PCDH9, ATRX	107	94	19672	5.86757	1	1	0.994455
Etv1		GOTERM_BP_DIRECT	GO:0030154~cell differentiation	10	8.77193	0.0916176	ROBO2, MEG3, AHI1, SFRP2, THRA, CSPG5, QK, ETV1, PBX1, SOX4	107	1003	19672	1.83301	1	1	0.994455
Uba52		GOTERM_BP_DIRECT	GO:0010880~regulation of release of sequestered calcium ion into cytosol by sarcoplasmic reticulum	2	1.75439	0.0927117	GSTO1, CALM1	107	18	19672	20.4278	1	1	0.994455
Ifi27		GOTERM_BP_DIRECT	GO:0071625~vocalization behavior	2	1.75439	0.0927117	NRXN3, FOXP2	107	18	19672	20.4278	1	1	0.994455
mt-Co2		GOTERM_BP_DIRECT	GO:0098869~cellular oxidant detoxification	2	1.75439	0.097605	HBA-A2, HBB-BS	107	19	19672	19.3527	1	1	0.994455
Qk
Rps21
Gnao1
Rps27rt
Dpf1
Gnai1
Erbb4
Bambi
Ppp3r1
Ndrg4
Cdh2
Ptn
Basp1
Dhx30
Macrod2
Bcl11a
Gabbr1
Nrxn3
Pin1
Celf2
Esf1
Ubxn6
Gabra2
Mbtd1
Zwint
Fam171b
Zmynd8
Scd2
Ank2
Fjx1
Hba-a2
Cnih2
Kctd20
Mtss1
Olfm1
Ubash3b
Acp1
Pcsk1n
Sdk2
Cystm1
mt-Co3
Irf2bpl
Lgi1
Ip6k2
Ahi1
Gsto1
NB-down
Gene_symbol		Category	Term	Count	%	PValue	Genes	List Total	Pop Hits	Pop Total	Fold Enrichment	Bonferroni	Benjamini	FDR
Pou3f4		GOTERM_BP_DIRECT	GO:0007017~microtubule-based process	5	6.17284	1.52683e-05	TUBB2B, TUBA1B, TUBB5, TUBA1A, TUBB3	77	39	19672	32.7539	0.00951247	0.0052723	0.00524703
Rpl36al		GOTERM_BP_DIRECT	GO:0002181~cytoplasmic translation	5	6.17284	2.48337e-05	RPL41, RPL36AL, TMA7, RPL9-PS6, RPL17	77	44	19672	29.0319	0.0154259	0.0052723	0.00524703
Rpl17		GOTERM_BP_DIRECT	GO:0006412~translation	9	11.1111	2.52666e-05	RPL4, RPL41, RPS16, RPL36AL, RPS6, EIF3F, RPS11, RPL17, RPL7	77	309	19672	7.44118	0.0156927	0.0052723	0.00524703
Pfdn4		GOTERM_BP_DIRECT	GO:0000278~mitotic cell cycle	6	7.40741	0.000118554	TUBB2B, TUBA1B, TUBB5, TUBA1A, TUBB3, RPS6	77	124	19672	12.362	0.0715319	0.0185537	0.0184648
Atp5j		GOTERM_BP_DIRECT	GO:0000226~microtubule cytoskeleton organization	6	7.40741	0.000297158	TUBB2B, TUBA1B, TUBB5, TUBA1A, TUBB3, GABARAP	77	151	19672	10.1515	0.169767	0.0372042	0.0370259
Atp6v0e		GOTERM_BP_DIRECT	GO:0015986~ATP synthesis coupled proton transport	3	3.7037	0.0021651	ATP5J, ATP5G2, ATP5L	77	18	19672	42.5801	0.742522	0.225892	0.22481
Chchd2		GOTERM_BP_DIRECT	GO:0050767~regulation of neurogenesis	3	3.7037	0.0130983	HMGB2, PAX6, S100A10	77	45	19672	17.032	0.99974	1	0.9968
H2afz		GOTERM_BP_DIRECT	GO:0046034~ATP metabolic process	3	3.7037	0.0148135	HSPA8, ATP5J, ATP5L	77	48	19672	15.9675	0.999912	1	0.9968
Hspa8		GOTERM_BP_DIRECT	GO:0097250~mitochondrial respiratory chain supercomplex assembly	2	2.46914	0.0304975	COX7A2L, COX7A2	77	8	19672	63.8701	1	1	0.9968
Tomm7		GOTERM_BP_DIRECT	GO:0061303~cornea development in camera-type eye	2	2.46914	0.0304975	SOX11, PAX6	77	8	19672	63.8701	1	1	0.9968
Cfl1		GOTERM_BP_DIRECT	GO:0098885~modification of postsynaptic actin cytoskeleton	2	2.46914	0.0379774	CFL1, PFN2	77	10	19672	51.0961	1	1	0.9968
Cetn3		GOTERM_BP_DIRECT	GO:0006995~cellular response to nitrogen starvation	2	2.46914	0.0379774	MAP1LC3B, GABARAP	77	10	19672	51.0961	1	1	0.9968
Eif3f		GOTERM_BP_DIRECT	GO:0002082~regulation of oxidative phosphorylation	2	2.46914	0.0454002	COX7A2L, COX7A2	77	12	19672	42.5801	1	1	0.9968
Gnb2		GOTERM_BP_DIRECT	GO:0032092~positive regulation of protein binding	3	3.7037	0.0483724	FKBP1A, MAP1LC3B, HSP90AB1	77	91	19672	8.42243	1	1	0.9968
Zfand6		GOTERM_BP_DIRECT	GO:0097435~supramolecular fiber organization	2	2.46914	0.0490904	FKBP1A, HSP90AB1	77	13	19672	39.3047	1	1	0.9968
Snrpf		GOTERM_BP_DIRECT	GO:0031110~regulation of microtubule polymerization or depolymerization	2	2.46914	0.0600768	STMN1, STMN3	77	16	19672	31.9351	1	1	0.9968
Carhsp1		GOTERM_BP_DIRECT	GO:0007019~microtubule depolymerization	2	2.46914	0.0600768	STMN1, STMN3	77	16	19672	31.9351	1	1	0.9968
Cox7a2l		GOTERM_BP_DIRECT	GO:0042776~mitochondrial ATP synthesis coupled proton transport	2	2.46914	0.0600768	ATP5J, ATP5L	77	16	19672	31.9351	1	1	0.9968
Mobp		GOTERM_BP_DIRECT	GO:0006457~protein folding	3	3.7037	0.0654781	HSPA8, HSP90AB1, PFDN4	77	108	19672	7.09668	1	1	0.9968
Stmn3		GOTERM_BP_DIRECT	GO:0032880~regulation of protein localization	3	3.7037	0.0697593	FKBP1A, HSP90AB1, NNAT	77	112	19672	6.84323	1	1	0.9968
Polr2k		GOTERM_BP_DIRECT	GO:0010628~positive regulation of gene expression	6	7.40741	0.0732204	HSPA8, HMGB2, SOX11, PAX6, HNRNPA1, ACTG1	77	579	19672	2.64747	1	1	0.9968
Swi5		GOTERM_BP_DIRECT	GO:0042274~ribosomal small subunit biogenesis	2	2.46914	0.0745307	RPS16, RPS6	77	20	19672	25.5481	1	1	0.9968
Gabarap		GOTERM_BP_DIRECT	GO:2001224~positive regulation of neuron migration	2	2.46914	0.0781097	MDK, PAX6	77	21	19672	24.3315	1	1	0.9968
Atp5g2		GOTERM_BP_DIRECT	GO:0006119~oxidative phosphorylation	2	2.46914	0.0816751	COX7A2, COX6C	77	22	19672	23.2255	1	1	0.9968
Rpl41		GOTERM_BP_DIRECT	GO:0007420~brain development	4	4.93827	0.0852974	STMN1, NNAT, PAX6, POU3F4	77	268	19672	3.81314	1	1	0.9968
Sub1		GOTERM_BP_DIRECT	GO:0008380~RNA splicing	4	4.93827	0.0875028	HSPA8, SNRPE, SNRPF, HNRNPA1	77	271	19672	3.77093	1	1	0.9968
Rpl7a		GOTERM_BP_DIRECT	GO:0045862~positive regulation of proteolysis	2	2.46914	0.0922899	HSPA8, CFL1	77	25	19672	20.4384	1	1	0.9968
Rps6		GOTERM_BP_DIRECT	GO:0000387~spliceosomal snRNP assembly	2	2.46914	0.0958012	SNRPE, SNRPF	77	26	19672	19.6523	1	1	0.9968
Hmgb3		GOTERM_BP_DIRECT	GO:0071353~cellular response to interleukin-4	2	2.46914	0.099299	TUBA1B, HSP90AB1	77	27	19672	18.9245	1	1	0.9968
Hsp90ab1
Hnrnpa1
Uqcr11
Tma7
2010107E04Rik
Cox6c
Fkbp1a
Rpl4
Snrpe
S100a10
Cox7a2
Erh
Rps11
Pax6
Cox5a
Hist1h1c
Tiam2
Nfia
Rps16
Igfbpl1
Mrps33
H3f3a
Sox11
Rpl9-ps6
Mbp
Cdca7
Dlx6os1
Rpl7
Map1lc3b
Oaz1
Atp5l
Tagln3
Actg1
Stmn1
Tuba1b
Npc2
Rbx1
Tuba1a
Gm10076
Mfap2
Gm17750
Hmgb2
Hist1h2bc
Tubb2b
Nnat
Tubb3
Prdx2
Mdk
Shfm1
Tmsb4x
H2afv
Serf2
Pantr1
Tubb5
Ccnd2
Pfn2
Xist
Hmgn2
Astro-up
Gene_symbol		Category	Term	Count	%	PValue	Genes	List Total	Pop Hits	Pop Total	Fold Enrichment	Bonferroni	Benjamini	FDR
PISD		GOTERM_BP_DIRECT	GO:0001658~branching involved in ureteric bud morphogenesis	5	5.55556	4.15791e-05	PTCH1, BCL2, SOX9, PBX1, AGT	82	47	19672	25.5215	0.045978	0.0470675	0.0467349
Gria2		GOTERM_BP_DIRECT	GO:0045668~negative regulation of osteoblast differentiation	5	5.55556	0.000188151	SOX2, PTCH1, ID3, SOX9, RORB	82	69	19672	17.3842	0.19185	0.0866084	0.0859964
Ddx5		GOTERM_BP_DIRECT	GO:0050680~negative regulation of epithelial cell proliferation	5	5.55556	0.000273201	SOX2, PTCH1, SOX9, FGFR3, B2M	82	76	19672	15.7831	0.266044	0.0866084	0.0859964
Itih3		GOTERM_BP_DIRECT	GO:0050806~positive regulation of synaptic transmission	4	4.44444	0.000306037	LGI1, GRIA2, SLC1A3, S100B	82	32	19672	29.9878	0.292832	0.0866084	0.0859964
Ntm		GOTERM_BP_DIRECT	GO:0048511~rhythmic process	6	6.66667	0.00042448	DDX5, DBP, PER3, ID3, RORB, OGT	82	153	19672	9.40794	0.381596	0.0961022	0.0954231
Agt		GOTERM_BP_DIRECT	GO:0051924~regulation of calcium ion transport	4	4.44444	0.000552309	BCL2, ANK2, AGT, GNAI2	82	39	19672	24.6054	0.464945	0.104202	0.103466
Gm3764		GOTERM_BP_DIRECT	GO:0007623~circadian rhythm	5	5.55556	0.000691127	SREBF1, DDX5, DBP, PER3, ID3	82	97	19672	12.3661	0.542796	0.111765	0.110975
Pnisr		GOTERM_BP_DIRECT	GO:0001503~ossification	5	5.55556	0.00118245	SPARC, BCL2, RPL38, SOX9, GPLD1	82	112	19672	10.7099	0.737977	0.167316	0.166134
Sox9		GOTERM_BP_DIRECT	GO:0043484~regulation of RNA splicing	4	4.44444	0.00203808	CLK1, SON, FUS, SRSF1	82	61	19672	15.7313	0.900685	0.231563	0.229926
Slc6a11		GOTERM_BP_DIRECT	GO:0042493~response to drug	7	7.77778	0.00233404	SREBF1, PTCH1, MYO6, BCL2, SLC1A3, SLC6A11, B2M	82	328	19672	5.11987	0.92901	0.231563	0.229926
Ptch1		GOTERM_BP_DIRECT	GO:0048024~regulation of mRNA splicing, via spliceosome	3	3.33333	0.00245473	RBM39, TIA1, SON	82	18	19672	39.9837	0.938096	0.231563	0.229926
Sparc		GOTERM_BP_DIRECT	GO:0010867~positive regulation of triglyceride biosynthetic process	3	3.33333	0.00245473	SREBF1, SLC27A1, GPLD1	82	18	19672	39.9837	0.938096	0.231563	0.229926
Nkx6-2		GOTERM_BP_DIRECT	GO:0048839~inner ear development	4	4.44444	0.0030187	SOX2, SPARC, MYO6, FGFR3	82	70	19672	13.7087	0.967364	0.262859	0.261001
Sparcl1		GOTERM_BP_DIRECT	GO:0072659~protein localization to plasma membrane	5	5.55556	0.00431451	RAB34, PTCH1, ANK2, TNIK, RAMP1	82	160	19672	7.49695	0.992513	0.348859	0.346394
Rorb		GOTERM_BP_DIRECT	GO:0008380~RNA splicing	6	6.66667	0.00522954	RBM39, DDX5, SON, FUS, SRSF1, LUC7L3	82	271	19672	5.31149	0.997356	0.394656	0.391867
Id3		GOTERM_BP_DIRECT	GO:0010977~negative regulation of neuron projection development	4	4.44444	0.00610847	LRP1, NTM, B2M, RGMA	82	90	19672	10.6623	0.999028	0.415445	0.412509
Rbm39		GOTERM_BP_DIRECT	GO:0000122~negative regulation of transcription from RNA polymerase II promoter	11	12.2222	0.00623901	SOX2, SREBF1, DDX5, NKX6-2, PER3, IFI27, PTCH1, ID3, SOX9, FGFR3, FBLN5	82	967	19672	2.72898	0.999162	0.415445	0.412509
Timp3		GOTERM_BP_DIRECT	GO:0007275~multicellular organism development	12	13.3333	0.00666918	SOX2, ADGRG1, LRP1, NNAT, ID3, RORB, NDRG2, MERTK, FGFR3, B2M, PBX1, WLS	82	1135	19672	2.53641	0.999487	0.419417	0.416453
Macf1		GOTERM_BP_DIRECT	GO:0008285~negative regulation of cell proliferation	7	7.77778	0.00899405	ADGRG1, PTCH1, BCL2, SOX9, FGFR3, GPLD1, AGT	82	434	19672	3.86939	0.999964	0.535856	0.532069
Actg1		GOTERM_BP_DIRECT	GO:0048255~mRNA stabilization	3	3.33333	0.00963491	FUS, SRSF1, CIRBP	82	36	19672	19.9919	0.999983	0.545336	0.541482
Nnat		GOTERM_BP_DIRECT	GO:0070371~ERK1 and ERK2 cascade	3	3.33333	0.0101585	SOX9, FGFR3, AGT	82	37	19672	19.4515	0.99999	0.547591	0.543721
Slc1a3		GOTERM_BP_DIRECT	GO:0045944~positive regulation of transcription from RNA polymerase II promoter	12	13.3333	0.010724	SOX2, SREBF1, DBP, CCNT2, MYO6, ABHD14B, SOX9, RORB, OGT, PBX1, FBLN5, RGMA	82	1213	19672	2.37331	0.999995	0.5518	0.5479
Ogt		GOTERM_BP_DIRECT	GO:0001818~negative regulation of cytokine production	3	3.33333	0.0112427	TIA1, NDRG2, MERTK	82	39	19672	18.454	0.999997	0.553334	0.549424
Per3		GOTERM_BP_DIRECT	GO:2001234~negative regulation of apoptotic signaling pathway	3	3.33333	0.0123755	BCL2, GNAI2, GRINA	82	41	19672	17.5538	0.999999	0.560362	0.556402
C4b		GOTERM_BP_DIRECT	GO:0048709~oligodendrocyte differentiation	3	3.33333	0.0123755	NKX6-2, SRSF1, SOX9	82	41	19672	17.5538	0.999999	0.560362	0.556402
Adrbk2		GOTERM_BP_DIRECT	GO:0006397~mRNA processing	6	6.66667	0.01526	RBM39, DDX5, SON, PABPN1, SRSF1, LUC7L3	82	353	19672	4.07766	1	0.60171	0.597458
Arglu1		GOTERM_BP_DIRECT	GO:0008284~positive regulation of cell proliferation	8	8.88889	0.0152992	BCL2, CD47, SOX9, S100B, FGFR3, PBX1, AGT, GNAI2	82	632	19672	3.03674	1	0.60171	0.597458
Wls		GOTERM_BP_DIRECT	GO:0035019~somatic stem cell population maintenance	3	3.33333	0.0154148	SOX2, SOX9, FGFR3	82	46	19672	15.6458	1	0.60171	0.597458
Rab34		GOTERM_BP_DIRECT	GO:0031623~receptor internalization	3	3.33333	0.0154148	GRIA2, LRP1, RAMP1	82	46	19672	15.6458	1	0.60171	0.597458
Hbb-bs		GOTERM_BP_DIRECT	GO:0006836~neurotransmitter transport	3	3.33333	0.0160574	SLC6A9, SLC6A11, SLC6A1	82	47	19672	15.3129	1	0.6059	0.601618
Fgfr3		GOTERM_BP_DIRECT	GO:0045471~response to ethanol	4	4.44444	0.017575	SREBF1, SPARC, BCL2, CD27	82	133	19672	7.21511	1	0.641773	0.637237
Scd2		GOTERM_BP_DIRECT	GO:0048568~embryonic organ development	3	3.33333	0.0201471	SOX2, PTCH1, PBX1	82	53	19672	13.5794	1	0.700497	0.695547
Ckb		GOTERM_BP_DIRECT	GO:0043490~malate-aspartate shuttle	2	2.22222	0.0204209	SLC25A18, SLC1A3	82	5	19672	95.961	1	0.700497	0.695547
Ndrg2		GOTERM_BP_DIRECT	GO:0007420~brain development	5	5.55556	0.0247526	ADGRG1, PTCH1, NNAT, SLC6A11, PBX1	82	268	19672	4.47579	1	0.809281	0.803561
Cirbp		GOTERM_BP_DIRECT	GO:0010595~positive regulation of endothelial cell migration	3	3.33333	0.0269992	SPARC, GPLD1, AGT	82	62	19672	11.6082	1	0.809281	0.803561
Ifi27		GOTERM_BP_DIRECT	GO:0033211~adiponectin-activated signaling pathway	2	2.22222	0.0284734	SLC27A1, APPL2	82	7	19672	68.5436	1	0.809281	0.803561
Sox2		GOTERM_BP_DIRECT	GO:0032526~response to retinoic acid	3	3.33333	0.0311557	SOX2, SREBF1, PTCH1	82	67	19672	10.7419	1	0.809281	0.803561
mt-Nd5		GOTERM_BP_DIRECT	GO:0050766~positive regulation of phagocytosis	3	3.33333	0.0311557	LRP1, CD47, MERTK	82	67	19672	10.7419	1	0.809281	0.803561
Nisch		GOTERM_BP_DIRECT	GO:0071300~cellular response to retinoic acid	3	3.33333	0.0320155	SOX9, RORB, BRINP3	82	68	19672	10.5839	1	0.809281	0.803561
Lgi1		GOTERM_BP_DIRECT	GO:0045069~regulation of viral genome replication	2	2.22222	0.0324751	DDX5, BCL2	82	8	19672	59.9756	1	0.809281	0.803561
Ramp1		GOTERM_BP_DIRECT	GO:0051597~response to methylmercury	2	2.22222	0.0324751	ANK2, S100B	82	8	19672	59.9756	1	0.809281	0.803561
4930402H24Rik		GOTERM_BP_DIRECT	GO:0030858~positive regulation of epithelial cell differentiation	2	2.22222	0.0324751	SOX2, SOX9	82	8	19672	59.9756	1	0.809281	0.803561
B2m		GOTERM_BP_DIRECT	GO:0006915~apoptotic process	7	7.77778	0.0332904	NISCH, TIA1, IFI27, BCL2, CD27, FGFR3, OGT	82	584	19672	2.87554	1	0.809281	0.803561
Abhd14b		GOTERM_BP_DIRECT	GO:0007399~nervous system development	6	6.66667	0.034261	ADGRG1, TUBB2B, TNIK, NDRG2, MERTK, BRINP3	82	437	19672	3.29385	1	0.809281	0.803561
2310022B05Rik		GOTERM_BP_DIRECT	GO:0051384~response to glucocorticoid	3	3.33333	0.0346507	SPARC, BCL2, S100B	82	71	19672	10.1367	1	0.809281	0.803561
Tia1		GOTERM_BP_DIRECT	GO:0051592~response to calcium ion	3	3.33333	0.0355473	SPARC, SLC6A1, ACTG1	82	72	19672	9.99593	1	0.809281	0.803561
Pbx1		GOTERM_BP_DIRECT	GO:0032922~circadian regulation of gene expression	3	3.33333	0.0355473	PER3, ID3, OGT	82	72	19672	9.99593	1	0.809281	0.803561
S100b		GOTERM_BP_DIRECT	GO:0010033~response to organic substance	3	3.33333	0.0355473	SOX2, TIMP3, SLC6A1	82	72	19672	9.99593	1	0.809281	0.803561
AI854517		GOTERM_BP_DIRECT	GO:0035725~sodium ion transmembrane transport	3	3.33333	0.0364529	SLC6A9, SLC6A11, SLC6A1	82	73	19672	9.859	1	0.809281	0.803561
Ttc14		GOTERM_BP_DIRECT	GO:0098810~neurotransmitter reuptake	2	2.22222	0.0364605	SLC6A11, SLC6A1	82	9	19672	53.3117	1	0.809281	0.803561
Tril		GOTERM_BP_DIRECT	GO:0046322~negative regulation of fatty acid oxidation	2	2.22222	0.0364605	SOX9, APPL2	82	9	19672	53.3117	1	0.809281	0.803561
Clk1		GOTERM_BP_DIRECT	GO:0008283~cell proliferation	4	4.44444	0.0377135	LRP1, BCL2, APPL2, GNAI2	82	179	19672	5.36095	1	0.820993	0.815191
Rgma		GOTERM_BP_DIRECT	GO:1900121~negative regulation of receptor binding	2	2.22222	0.0404297	B2M, RGMA	82	10	19672	47.9805	1	0.847527	0.841538
Luc7l2		GOTERM_BP_DIRECT	GO:0003014~renal system process	2	2.22222	0.0404297	BCL2, AGT	82	10	19672	47.9805	1	0.847527	0.841538
Ccnt2		GOTERM_BP_DIRECT	GO:0034097~response to cytokine	3	3.33333	0.0420696	SPARC, BCL2, TIMP3	82	79	19672	9.11022	1	0.86587	0.859751
Son		GOTERM_BP_DIRECT	GO:0009749~response to glucose	3	3.33333	0.0440097	SREBF1, NNAT, GPLD1	82	81	19672	8.88528	1	0.881427	0.875198
Snhg9		GOTERM_BP_DIRECT	GO:0001504~neurotransmitter uptake	2	2.22222	0.0443828	SLC6A9, SLC6A11	82	11	19672	43.6186	1	0.881427	0.875198
Tnik		GOTERM_BP_DIRECT	GO:0006897~endocytosis	4	4.44444	0.0472124	LRP1, RAB34, MYO6, ANK2	82	196	19672	4.89597	1	0.909349	0.902923
Cd27		GOTERM_BP_DIRECT	GO:0030850~prostate gland development	2	2.22222	0.0483198	PTCH1, SOX9	82	12	19672	39.9837	1	0.909349	0.902923
Slc27a1		GOTERM_BP_DIRECT	GO:0006646~phosphatidylethanolamine biosynthetic process	2	2.22222	0.0483198	SLC27A1, PISD	82	12	19672	39.9837	1	0.909349	0.902923
Fus		GOTERM_BP_DIRECT	GO:0043433~negative regulation of sequence-specific DNA binding transcription factor activity	3	3.33333	0.049002	PTCH1, ID3, PBX1	82	86	19672	8.36869	1	0.909349	0.902923
Bcl2		GOTERM_BP_DIRECT	GO:0030903~notochord development	2	2.22222	0.0522407	ID3, SOX9	82	13	19672	36.9081	1	0.953815	0.947074
Pcdh9		GOTERM_BP_DIRECT	GO:0032092~positive regulation of protein binding	3	3.33333	0.0541892	LRP1, RAMP1, B2M	82	91	19672	7.90887	1	0.956608	0.949847
5031439G07Rik		GOTERM_BP_DIRECT	GO:0060041~retina development in camera-type eye	3	3.33333	0.0541892	SOX9, RORB, MERTK	82	91	19672	7.90887	1	0.956608	0.949847
Ank2		GOTERM_BP_DIRECT	GO:0045893~positive regulation of transcription, DNA-templated	7	7.77778	0.0549289	SOX2, SREBF1, DDX5, PTCH1, SOX9, RORB, AGT	82	661	19672	2.54057	1	0.956608	0.949847
Srebf1		GOTERM_BP_DIRECT	GO:0030900~forebrain development	3	3.33333	0.057391	SOX2, PCDH9, FGFR3	82	94	19672	7.65646	1	0.957176	0.950411
Mgll		GOTERM_BP_DIRECT	GO:0031647~regulation of protein stability	3	3.33333	0.057391	SREBF1, BCL2, ANK2	82	94	19672	7.65646	1	0.957176	0.950411
Slc6a1		GOTERM_BP_DIRECT	GO:0042127~regulation of cell proliferation	4	4.44444	0.0577759	SPARC, PTCH1, SOX9, PBX1	82	213	19672	4.50521	1	0.957176	0.950411
Ubc		GOTERM_BP_DIRECT	GO:0006357~regulation of transcription from RNA polymerase II promoter	12	13.3333	0.0597503	SOX2, SREBF1, RBM39, DDX5, NKX6-2, DBP, CCNT2, FUS, SOX9, RORB, OGT, PBX1	82	1585	19672	1.8163	1	0.957176	0.950411
Fbln5		GOTERM_BP_DIRECT	GO:0015813~L-glutamate transport	2	2.22222	0.0600349	SLC25A18, SLC1A3	82	15	19672	31.987	1	0.957176	0.950411
Brinp3		GOTERM_BP_DIRECT	GO:0035815~positive regulation of renal sodium excretion	2	2.22222	0.0600349	AGT, GNAI2	82	15	19672	31.987	1	0.957176	0.950411
Slc6a9		GOTERM_BP_DIRECT	GO:0051044~positive regulation of membrane protein ectodomain proteolysis	2	2.22222	0.0639082	GPLD1, RGMA	82	16	19672	29.9878	1	0.991014	0.98401
Dbp		GOTERM_BP_DIRECT	GO:0045723~positive regulation of fatty acid biosynthetic process	2	2.22222	0.0639082	SREBF1, AGT	82	16	19672	29.9878	1	0.991014	0.98401
Rpl39		GOTERM_BP_DIRECT	GO:0016525~negative regulation of angiogenesis	3	3.33333	0.0651092	SPARC, FBLN5, AGT	82	101	19672	7.12582	1	0.995995	0.988956
Gnai2		GOTERM_BP_DIRECT	GO:0032469~endoplasmic reticulum calcium ion homeostasis	2	2.22222	0.0677657	BCL2, GRINA	82	17	19672	28.2238	1	1	0.993811
Myo6		GOTERM_BP_DIRECT	GO:0016055~Wnt signaling pathway	4	4.44444	0.0700714	MACF1, TNIK, NDRG2, WLS	82	231	19672	4.15415	1	1	0.993811
Rpl38		GOTERM_BP_DIRECT	GO:0006606~protein import into nucleus	3	3.33333	0.0708233	DDX5, AGT, APPL2	82	106	19672	6.78969	1	1	0.993811
Slc25a18		GOTERM_BP_DIRECT	GO:0009611~response to wounding	3	3.33333	0.0743279	SOX2, SLC1A3, ID3	82	109	19672	6.60282	1	1	0.993811
Gm14964		GOTERM_BP_DIRECT	GO:0048546~digestive tract morphogenesis	2	2.22222	0.0754337	BCL2, FGFR3	82	19	19672	25.2529	1	1	0.993811
Pla2g7		GOTERM_BP_DIRECT	GO:0010629~negative regulation of gene expression	5	5.55556	0.0755952	LRP1, ID3, SOX9, FGFR3, AGT	82	387	19672	3.09951	1	1	0.993811
Appl2		GOTERM_BP_DIRECT	GO:0032880~regulation of protein localization	3	3.33333	0.0778873	PTCH1, NNAT, BCL2	82	112	19672	6.42596	1	1	0.993811
Adgrg1		GOTERM_BP_DIRECT	GO:0006629~lipid metabolic process	6	6.66667	0.0783063	SREBF1, SLC27A1, SCD2, PLA2G7, MGLL, PISD	82	554	19672	2.59822	1	1	0.993811
Lrp1		GOTERM_BP_DIRECT	GO:1904754~positive regulation of vascular associated smooth muscle cell migration	2	2.22222	0.0792443	LRP1, AGT	82	20	19672	23.9902	1	1	0.993811
Grina		GOTERM_BP_DIRECT	GO:0007041~lysosomal transport	2	2.22222	0.0792443	LRP1, RAB34	82	20	19672	23.9902	1	1	0.993811
Pik3ip1		GOTERM_BP_DIRECT	GO:0006376~mRNA splice site selection	2	2.22222	0.0792443	LUC7L3, LUC7L2	82	20	19672	23.9902	1	1	0.993811
Pabpn1		GOTERM_BP_DIRECT	GO:0032355~response to estradiol	3	3.33333	0.0814996	PTCH1, SLC6A1, AGT	82	115	19672	6.25832	1	1	0.993811
Tubb2b		GOTERM_BP_DIRECT	GO:0006874~cellular calcium ion homeostasis	3	3.33333	0.0814996	BCL2, ANK2, S100B	82	115	19672	6.25832	1	1	0.993811
Mertk		GOTERM_BP_DIRECT	GO:0030278~regulation of ossification	2	2.22222	0.0830394	FGFR3, PBX1	82	21	19672	22.8479	1	1	0.993811
Luc7l3		GOTERM_BP_DIRECT	GO:0022010~central nervous system myelination	2	2.22222	0.0830394	NKX6-2, FGFR3	82	21	19672	22.8479	1	1	0.993811
Pmm1		GOTERM_BP_DIRECT	GO:0051726~regulation of cell cycle	4	4.44444	0.0865596	SON, BCL2, ID3, BRINP3	82	253	19672	3.79292	1	1	0.993811
Srsf1		GOTERM_BP_DIRECT	GO:0010035~response to inorganic substance	2	2.22222	0.086819	SLC1A3, SLC6A1	82	22	19672	21.8093	1	1	0.993811
Gpld1		GOTERM_BP_DIRECT	GO:0001779~natural killer cell differentiation	2	2.22222	0.086819	MERTK, PBX1	82	22	19672	21.8093	1	1	0.993811
Cd47		GOTERM_BP_DIRECT	GO:0051893~regulation of focal adhesion assembly	2	2.22222	0.086819	MACF1, ACTG1	82	22	19672	21.8093	1	1	0.993811
		GOTERM_BP_DIRECT	GO:0007189~adenylate cyclase-activating G-protein coupled receptor signaling pathway	3	3.33333	0.0901243	ADGRG1, RAMP1, GNAI2	82	122	19672	5.89924	1	1	0.993811
		GOTERM_BP_DIRECT	GO:0010628~positive regulation of gene expression	6	6.66667	0.0904496	ID3, ANK2, SOX9, OGT, AGT, ACTG1	82	579	19672	2.48604	1	1	0.993811
		GOTERM_BP_DIRECT	GO:0090190~positive regulation of branching involved in ureteric bud morphogenesis	2	2.22222	0.0905833	SOX9, AGT	82	23	19672	20.8611	1	1	0.993811
		GOTERM_BP_DIRECT	GO:0001934~positive regulation of protein phosphorylation	4	4.44444	0.0913197	TNIK, SOX9, OGT, RGMA	82	259	19672	3.70506	1	1	0.993811
		GOTERM_BP_DIRECT	GO:0043277~apoptotic cell clearance	2	2.22222	0.0943322	LRP1, MERTK	82	24	19672	19.9919	1	1	0.993811
		GOTERM_BP_DIRECT	GO:0060441~epithelial tube branching involved in lung morphogenesis	2	2.22222	0.0943322	SOX2, SOX9	82	24	19672	19.9919	1	1	0.993811
		GOTERM_BP_DIRECT	GO:0000380~alternative mRNA splicing, via spliceosome	2	2.22222	0.0943322	DDX5, SRSF1	82	24	19672	19.9919	1	1	0.993811
		GOTERM_BP_DIRECT	GO:0034063~stress granule assembly	2	2.22222	0.0980659	TIA1, CIRBP	82	25	19672	19.1922	1	1	0.993811
		GOTERM_BP_DIRECT	GO:0070542~response to fatty acid	2	2.22222	0.0980659	SCD2, SOX9	82	25	19672	19.1922	1	1	0.993811
		GOTERM_BP_DIRECT	GO:0071397~cellular response to cholesterol	2	2.22222	0.0980659	PTCH1, GPLD1	82	25	19672	19.1922	1	1	0.993811
Astro-down
Gene_symbol		Category	Term	Count	%	PValue	Genes	List Total	Pop Hits	Pop Total	Fold Enrichment	Bonferroni	Benjamini	FDR
Ugp2		GOTERM_BP_DIRECT	GO:0015986~ATP synthesis coupled proton transport	8	8.79121	6.14272e-13	MT-ATP6, ATP5E, ATP5K, ATP5J, ATP5H, ATP5O, ATP5G1, ATP5L	85	18	19672	102.86	4.37986e-10	4.37976e-10	4.33676e-10
Cspg5		GOTERM_BP_DIRECT	GO:0046034~ATP metabolic process	9	9.89011	2.58075e-11	HSPA8, ATP5E, ATP5K, ATP5J, ATP5H, ATP5O, ATP1B1, ATP5G1, ATP5L	85	48	19672	43.3941	1.84007e-08	9.20037e-09	9.11004e-09
Ndufb4		GOTERM_BP_DIRECT	GO:0042776~mitochondrial ATP synthesis coupled proton transport	7	7.69231	3.91156e-11	MT-ATP6, ATP5E, ATP5K, ATP5J, ATP5H, ATP5O, ATP5L	85	16	19672	101.253	2.78894e-08	9.29648e-09	9.20521e-09
H2afv		GOTERM_BP_DIRECT	GO:0032981~mitochondrial respiratory chain complex I assembly	7	7.69231	2.32714e-07	NDUFA13, NDUFB11, NDUFB4, NDUFAB1, NDUFB2, NDUFC2, NDUFC1	85	61	19672	26.5581	0.000165912	4.14813e-05	4.10741e-05
Smim3		GOTERM_BP_DIRECT	GO:0006754~ATP biosynthetic process	5	5.49451	3.65416e-06	ATP5E, ATP5K, ATP5O, ATP5G1, ATP5L	85	25	19672	46.2871	0.00260203	0.000521083	0.000515968
Grm3		GOTERM_BP_DIRECT	GO:0006811~ion transport	11	12.0879	0.000228479	SLCO1C1, ATP5E, ATP5K, ATP5J, ATP5H, ATP5O, ATP1B1, KCNK1, ATP5G1, ATP5L, ATP6V0E	85	598	19672	4.25717	0.150344	0.0271509	0.0268844
Mfge8		GOTERM_BP_DIRECT	GO:0006122~mitochondrial electron transport, ubiquinol to cytochrome c	3	3.2967	0.000966453	UQCRB, UQCRQ, CYCS	85	11	19672	63.1187	0.49813	0.0901037	0.0892191
Ndufab1		GOTERM_BP_DIRECT	GO:0007420~brain development	7	7.69231	0.00101098	UGP2, HMGCS1, STMN1, S1PR1, CD9, ACSL3, DCLK1	85	268	19672	6.04495	0.513829	0.0901037	0.0892191
Bsg		GOTERM_BP_DIRECT	GO:0006123~mitochondrial electron transport, cytochrome c to oxygen	3	3.2967	0.00136302	CYCS, COX7C, COX5A	85	13	19672	53.4081	0.621862	0.107982	0.106921
Metrn		GOTERM_BP_DIRECT	GO:0006629~lipid metabolic process	9	9.89011	0.00251214	AGPAT5, FABP5, HMGCS1, INSIG1, NDUFAB1, ACOT1, MSMO1, THRSP, ACSL3	85	554	19672	3.75978	0.833608	0.179115	0.177357
Rmst		GOTERM_BP_DIRECT	GO:0006119~oxidative phosphorylation	3	3.2967	0.00393725	COX7A2, COX7C, COX6B1	85	22	19672	31.5594	0.939963	0.255205	0.2527
Cox6b1		GOTERM_BP_DIRECT	GO:0046697~decidualization	3	3.2967	0.00678746	GJA1, BSG, PTN	85	29	19672	23.9416	0.992218	0.397757	0.393852
Atp5h		GOTERM_BP_DIRECT	GO:0016126~sterol biosynthetic process	3	3.2967	0.00725224	HMGCS1, INSIG1, MSMO1	85	30	19672	23.1435	0.994426	0.397757	0.393852
Atp5g1		GOTERM_BP_DIRECT	GO:0010667~negative regulation of cardiac muscle cell apoptotic process	3	3.2967	0.00978393	HSPA8, ACOT1, SLC25A4	85	35	19672	19.8373	0.999097	0.498282	0.49339
Chst2		GOTERM_BP_DIRECT	GO:0061077~chaperone-mediated protein folding	3	3.2967	0.0108913	HSPA8, FKBP2, CLU	85	37	19672	18.765	0.999594	0.505284	0.500323
Thrsp		GOTERM_BP_DIRECT	GO:0006695~cholesterol biosynthetic process	3	3.2967	0.0126507	HMGCS1, INSIG1, MSMO1	85	40	19672	17.3576	0.999886	0.505284	0.500323
Chchd2		GOTERM_BP_DIRECT	GO:0033366~protein localization to secretory granule	2	2.1978	0.0127561	CPE, SCG3	85	3	19672	154.29	0.999894	0.505284	0.500323
Gja1		GOTERM_BP_DIRECT	GO:0061740~protein targeting to lysosome involved in chaperone-mediated autophagy	2	2.1978	0.0127561	HSPA8, CLU	85	3	19672	154.29	0.999894	0.505284	0.500323
Ndufb2		GOTERM_BP_DIRECT	GO:0051930~regulation of sensory perception of pain	3	3.2967	0.0186077	TMEM100, GRM3, FABP5	85	49	19672	14.1695	0.999998	0.698279	0.691424
1810037I17Rik		GOTERM_BP_DIRECT	GO:0060547~negative regulation of necrotic cell death	2	2.1978	0.0295145	FTH1, NDUFC2	85	7	19672	66.1244	1	1	0.991573
Insig1		GOTERM_BP_DIRECT	GO:0045446~endothelial cell differentiation	2	2.1978	0.0418985	S1PR1, PTN	85	10	19672	46.2871	1	1	0.991573
Mrfap1		GOTERM_BP_DIRECT	GO:0048812~neuron projection morphogenesis	3	3.2967	0.0459456	GJA1, CLU, DCLK1	85	80	19672	8.67882	1	1	0.991573
Acot1		GOTERM_BP_DIRECT	GO:0030855~epithelial cell differentiation	3	3.2967	0.0577923	CD63, TST, ALDOC	85	91	19672	7.62973	1	1	0.991573
Slc1a2		GOTERM_BP_DIRECT	GO:0009615~response to virus	3	3.2967	0.0577923	STMN1, CLU, DCLK1	85	91	19672	7.62973	1	1	0.991573
Mrps33		GOTERM_BP_DIRECT	GO:0021794~thalamus development	2	2.1978	0.0621924	UQCRQ, PTN	85	15	19672	30.858	1	1	0.991573
Gng5		GOTERM_BP_DIRECT	GO:1903427~negative regulation of reactive oxygen species biosynthetic process	2	2.1978	0.0781212	NDUFC2, ATP5G1	85	19	19672	24.3616	1	1	0.991573
Hmgcs1		GOTERM_BP_DIRECT	GO:0008203~cholesterol metabolic process	3	3.2967	0.0892968	HMGCS1, INSIG1, MSMO1	85	117	19672	5.93424	1	1	0.991573
Eif1		GOTERM_BP_DIRECT	GO:0034620~cellular response to unfolded protein	2	2.1978	0.0898921	HSPA8, TMBIM6	85	22	19672	21.0396	1	1	0.991573
Slc25a4		GOTERM_BP_DIRECT	GO:0010001~glial cell differentiation	2	2.1978	0.0937827	METRN, PLP1	85	23	19672	20.1248	1	1	0.991573
Ndufb11		GOTERM_BP_DIRECT	GO:0071404~cellular response to low-density lipoprotein particle stimulus	2	2.1978	0.0937827	HMGCS1, CD9	85	23	19672	20.1248	1	1	0.991573
Tmem100
Sdc4
mt-Atp6
Ndufc2
Cox5a
Atp5o
H2afj
Kcnk1
Rgcc
Fabp5
Atp5e
Itm2b
Hspe1
Atp1b1
Ldhb
Uqcrq
Atp5k
Tmbim6
Hspa8
Tst
Fkbp2
Aldoc
Cox7c
Rps19
Atp6v0e
Sub1
Atp5l
Scg3
Mpc1
Uqcrb
Uqcr11
Tuba1a
Sepp1
Gpx8
Ndufc1
Rpl41
Selk
1110001J03Rik
Cox7a2
Ndufa4
Pantr1
Dclk1
Ndufa13
Tspan7
Cycs
Stmn1
Cd63
Atp5j
Slco1c1
Agpat5
Serf2
Clu
Dynll1
F3
Plp1
Fabp7
Fth1
S1pr1
Acsl3
Cd9
Cpe
Msmo1
Ptn
Tsc22d3
Mobp
Mbp
Cop-up
Gene_symbol		Category	Term	Count	%	PValue	Genes	List Total	Pop Hits	Pop Total	Fold Enrichment	Bonferroni	Benjamini	FDR
Ncald		GOTERM_BP_DIRECT	GO:0015031~protein transport	17	10.828	2.02702e-05	RAB2A, NAPA, CD63, GABARAPL2, AP3D1, TIMM44, USE1, PTMS, EHD3, LMAN2, TRIM3, STX6, ARL6IP5, TMED3, CHMP4B, TMED5, VTI1B	146	639	19672	3.58462	0.0240706	0.0243647	0.0243647
Ddx5		GOTERM_BP_DIRECT	GO:0010976~positive regulation of neuron projection development	8	5.09554	0.000344603	AHI1, FEZ1, RAPGEF1, CNTN1, QK, APOE, PTN, ARSB	146	177	19672	6.08993	0.339187	0.161112	0.161112
Fez1		GOTERM_BP_DIRECT	GO:0006886~intracellular protein transport	10	6.36943	0.000402109	NAPA, RAB2A, ARL4A, AP3D1, STX6, TMED3, TIMM44, TMED5, WLS, VTI1B	146	301	19672	4.4764	0.383337	0.161112	0.161112
Apoe		GOTERM_BP_DIRECT	GO:0016192~vesicle-mediated transport	9	5.73248	0.000684157	NAPA, RAB2A, AHI1, ARL4A, AP3D1, STX6, ERGIC2, USE1, VTI1B	146	259	19672	4.68208	0.560729	0.205589	0.205589
Nrxn1		GOTERM_BP_DIRECT	GO:1900272~negative regulation of long-term synaptic potentiation	3	1.91083	0.00339277	PRNP, APOE, PTN	146	12	19672	33.6849	0.983178	0.729148	0.729148
Ptn		GOTERM_BP_DIRECT	GO:0045893~positive regulation of transcription, DNA-templated	13	8.28025	0.00363967	CDKN1C, PBRM1, DDX5, USP16, SMARCA5, BRCA1, YY1, SERTAD2, TMSB4X, SOX8, APOE, TBL1X, SOX6	146	661	19672	2.64995	0.987511	0.729148	0.729148
Rab2a		GOTERM_BP_DIRECT	GO:0007030~Golgi organization	5	3.18471	0.00712673	RAB2A, FAM174B, LMAN2, TMED3, TMED5	146	103	19672	6.54076	0.999815	1	1
H2afz		GOTERM_BP_DIRECT	GO:0006888~ER to Golgi vesicle-mediated transport	5	3.18471	0.00894662	LMAN2, TMED3, ERGIC2, TMED5, VTI1B	146	110	19672	6.12453	0.99998	1	1
Dnajc30		GOTERM_BP_DIRECT	GO:0042766~nucleosome mobilization	3	1.91083	0.00939756	YY1, SMARCA5, BPTF	146	20	19672	20.211	0.999988	1	1
Ifi27		GOTERM_BP_DIRECT	GO:1902430~negative regulation of beta-amyloid formation	3	1.91083	0.010337	PRNP, SPON1, APOE	146	21	19672	19.2485	0.999996	1	1
Nckap1		GOTERM_BP_DIRECT	GO:0007420~brain development	7	4.4586	0.0146021	NAPA, DNAJC30, CNTN1, AATK, CSK, SOX6, BPTF	146	268	19672	3.51932	1	1	1
Rbm4b		GOTERM_BP_DIRECT	GO:2000620~positive regulation of histone H4-K16 acetylation	2	1.27389	0.0146878	AUTS2, BRCA1	146	2	19672	134.74	1	1	1
Eps8		GOTERM_BP_DIRECT	GO:0060221~retinal rod cell differentiation	2	1.27389	0.0219512	SOX8, PTN	146	3	19672	89.8265	1	1	1
Rbm39		GOTERM_BP_DIRECT	GO:0010628~positive regulation of gene expression	10	6.36943	0.0278361	YY1, AHI1, NRXN1, FUBP1, CNTN1, RBM4B, QK, SOX8, BRCA1, GAS6	146	579	19672	2.32711	1	1	1
Gpd1		GOTERM_BP_DIRECT	GO:0010977~negative regulation of neuron projection development	4	2.54777	0.0289328	KANK1, NTM, APOE, H2-D1	146	90	19672	5.98843	1	1	1
Cd63		GOTERM_BP_DIRECT	GO:0016479~negative regulation of transcription from RNA polymerase I promoter	2	1.27389	0.0291613	SMARCA5, MAF1	146	4	19672	67.3699	1	1	1
Tmsb4x		GOTERM_BP_DIRECT	GO:0045901~positive regulation of translational elongation	2	1.27389	0.0291613	USP16, PTMS	146	4	19672	67.3699	1	1	1
Sparcl1		GOTERM_BP_DIRECT	GO:0097112~gamma-aminobutyric acid receptor clustering	2	1.27389	0.0363187	GLRB, NRXN1	146	5	19672	53.8959	1	1	1
Pttg1		GOTERM_BP_DIRECT	GO:0048709~oligodendrocyte differentiation	3	1.91083	0.0366849	SOX8, CSK, SOX6	146	41	19672	9.859	1	1	1
Mtch2		GOTERM_BP_DIRECT	GO:0051028~mRNA transport	4	2.54777	0.0368431	HNRNPA3, QK, SRSF7, PTMS	146	99	19672	5.44403	1	1	1
Prnp		GOTERM_BP_DIRECT	GO:0031175~neuron projection development	5	3.18471	0.0400061	HERC1, NRXN1, CNTN1, APOE, CAMSAP2	146	174	19672	3.87183	1	1	1
Aatk		GOTERM_BP_DIRECT	GO:0006890~retrograde vesicle-mediated transport, Golgi to ER	3	1.91083	0.0417238	LMAN2, ERGIC2, USE1	146	44	19672	9.1868	1	1	1
Qk		GOTERM_BP_DIRECT	GO:1902951~negative regulation of dendritic spine maintenance	2	1.27389	0.0434237	PRNP, APOE	146	6	19672	44.9132	1	1	1
C1ql1		GOTERM_BP_DIRECT	GO:0010632~regulation of epithelial cell migration	2	1.27389	0.0434237	SASH1, ARSB	146	6	19672	44.9132	1	1	1
Mrps18c		GOTERM_BP_DIRECT	GO:0097114~NMDA glutamate receptor clustering	2	1.27389	0.0434237	NRXN1, APOE	146	6	19672	44.9132	1	1	1
Oat		GOTERM_BP_DIRECT	GO:0006397~mRNA processing	7	4.4586	0.046937	RBM39, DDX5, HNRNPA3, RBM4B, QK, HNRNPLL, SRSF7	146	353	19672	2.67189	1	1	1
Glrb		GOTERM_BP_DIRECT	GO:0008380~RNA splicing	6	3.82166	0.050517	RBM39, DDX5, HNRNPA3, RBM4B, QK, SRSF7	146	271	19672	2.98317	1	1	1
Tmbim6		GOTERM_BP_DIRECT	GO:0055088~lipid homeostasis	3	1.91083	0.0621799	MTCH2, ZBTB20, APOE	146	55	19672	7.34944	1	1	1
Atp6ap1		GOTERM_BP_DIRECT	GO:0045944~positive regulation of transcription from RNA polymerase II promoter	15	9.55414	0.0639114	USP16, AUTS2, AP3D1, SMARCA5, MED19, ASH1L, BRCA1, SAFB, PTMS, YY1, AHI1, SOX8, TBL1X, SOX6, BPTF	146	1213	19672	1.6662	1	1	1
Ypel3		GOTERM_BP_DIRECT	GO:0071466~cellular response to xenobiotic stimulus	3	1.91083	0.0662018	PRNP, MCM7, GAS6	146	57	19672	7.09156	1	1	1
Sox8		GOTERM_BP_DIRECT	GO:0006896~Golgi to vacuole transport	2	1.27389	0.0713272	AP3D1, VTI1B	146	10	19672	26.9479	1	1	1
Hnrnpdl		GOTERM_BP_DIRECT	GO:0035646~endosome to melanosome transport	2	1.27389	0.0713272	CD63, AP3D1	146	10	19672	26.9479	1	1	1
Ptms		GOTERM_BP_DIRECT	GO:0006338~chromatin remodeling	4	2.54777	0.0753335	YY1, PBRM1, SMARCA5, BPTF	146	133	19672	4.05232	1	1	1
Lman2		GOTERM_BP_DIRECT	GO:0060013~righting reflex	2	1.27389	0.0849743	GLRB, AUTS2	146	12	19672	22.4566	1	1	1
Zbtb20		GOTERM_BP_DIRECT	GO:0010458~exit from mitosis	2	1.27389	0.0849743	EPS8, CHMP4B	146	12	19672	22.4566	1	1	1
Ccser2		GOTERM_BP_DIRECT	GO:0050766~positive regulation of phagocytosis	3	1.91083	0.0875123	MEX3B, LMAN2, GAS6	146	67	19672	6.03312	1	1	1
Atp5g2		GOTERM_BP_DIRECT	GO:0007263~nitric oxide mediated signal transduction	2	1.27389	0.0917229	MT2, APOE	146	13	19672	20.7292	1	1	1
Gria2		GOTERM_BP_DIRECT	GO:0090161~Golgi ribbon formation	2	1.27389	0.0917229	STX6, TMED5	146	13	19672	20.7292	1	1	1
Nav2		GOTERM_BP_DIRECT	GO:1903358~regulation of Golgi organization	2	1.27389	0.0917229	EHD3, CAMSAP2	146	13	19672	20.7292	1	1	1
Arl4a		GOTERM_BP_DIRECT	GO:0070374~positive regulation of ERK1 and ERK2 cascade	5	3.18471	0.097291	ATP6AP1, NRXN1, RAPGEF1, APOE, GAS6	146	236	19672	2.85466	1	1	1
Spon1		GOTERM_BP_DIRECT	GO:2000738~positive regulation of stem cell differentiation	2	1.27389	0.0984222	MTCH2, PTN	146	14	19672	19.2485	1	1	1
Hnrnpa3		GOTERM_BP_DIRECT	GO:0033673~negative regulation of kinase activity	2	1.27389	0.0984222	CDKN1C, CSK	146	14	19672	19.2485	1	1	1
Snhg20		GOTERM_BP_DIRECT	GO:1902902~negative regulation of autophagosome assembly	2	1.27389	0.0984222	FEZ1, CHMP4B	146	14	19672	19.2485	1	1	1
Ctsa		GOTERM_BP_DIRECT	GO:0007612~learning	3	1.91083	0.0988351	NRXN1, PTN, SLC6A1	146	72	19672	5.61416	1	1	1
Mt2
Safb
Sp3os
Sox6
Cntn1
Arl6ip5
Gpr37l1
Timp3
Camsap2
Gabarapl2
Rplp2
Mrps26
Auts2
Ergic2
Napa
Ntm
Sbds
Usp16
Nenf
Polr3h
Gas6
Vti1b
Pbrm1
Coa3
Brca1
Srsf7
Cdkn1c
Tkt
Kank1
Amotl2
Ap3d1
Abhd17b
Gnb4
1700066M21Rik
Tmeff1
Usp20
Nip7
Wls
Tbl1x
Sertad2
Smarca5
Mcm7
Uhrf2
Clpp
Arsb
Tmcc3
Sipa1l2
Herc1
Zfos1
Zfp330
Paics
Csk
Ankrd44
Chmp4b
Mpped2
Dctn2
Bhlhe41
Uqcc3
Smap2
Bptf
Tmed3
Gnptg
Fam174b
Slc6a1
Sbk1
Mxi1
Kif21b
Use1
Mex3b
Ahi1
Tprgl
Rptor
Tars
4931406P16Rik
Fubp1
Slc3a2
Ash1l
Maf1
H2-D1
Acot13
Tmed5
Gnpnat1
Shd
Mtmr10
Ubn2
Tmem132b
Rpl27-ps3
Ly6c1
Capza1
Timm44
Ggnbp2
Ptdss2
Wdr26
Adk
1110012L19Rik
B3gat3
Smim15
Trim3
Stx6
Sssca1
Gm14305
Med19
Npepps
Ahcyl1
Pld1
Sash1
Dnajb14
Rapgef1
Gtf2i
2310009B15Rik
Ubl7
Rdh14
Yy1
Adcyap1r1
Ehd3
Hnrnpll
Dct
Tmem237
Cop-down
Gene_symbol		Category	Term	Count	%	PValue	Genes	List Total	Pop Hits	Pop Total	Fold Enrichment	Bonferroni	Benjamini	FDR
Rpl41		GOTERM_BP_DIRECT	GO:0000413~protein peptidyl-prolyl isomerization	4	5.40541	8.23125e-05	FKBP4, PPIB, PPIA, PPID	68	25	19672	46.2871	0.0354915	0.0187788	0.0186505
Hbegf		GOTERM_BP_DIRECT	GO:0006412~translation	8	10.8108	8.55528e-05	RPL41, RPS7, RPS19, EEF1D, EIF3I, EIF3G, MRPS18A, RPL17	68	309	19672	7.48982	0.0368627	0.0187788	0.0186505
Srpk1		GOTERM_BP_DIRECT	GO:0002181~cytoplasmic translation	4	5.40541	0.000452557	RWDD1, RPL41, RPL17, ZC3H15	68	44	19672	26.2995	0.180218	0.0662242	0.0657716
Dynll1		GOTERM_BP_DIRECT	GO:0008380~RNA splicing	6	8.10811	0.00230235	ZFP326, SCNM1, PRMT1, SNRPG, STRAP, SRPK1	68	271	19672	6.40504	0.636471	0.252682	0.250956
Npm3		GOTERM_BP_DIRECT	GO:0045070~positive regulation of viral genome replication	3	4.05405	0.00379642	PPIA, PPID, SRPK1	68	27	19672	32.1438	0.811715	0.298483	0.296444
Ufm1		GOTERM_BP_DIRECT	GO:0061024~membrane organization	3	4.05405	0.0040795	SH3GLB2, DHCR24, MBP	68	28	19672	30.9958	0.8338	0.298483	0.296444
Sde2		GOTERM_BP_DIRECT	GO:0006457~protein folding	4	5.40541	0.00597488	HSPE1, PPIB, PPIA, PPID	68	108	19672	10.7146	0.927982	0.37471	0.37215
Bccip		GOTERM_BP_DIRECT	GO:0061077~chaperone-mediated protein folding	3	4.05405	0.00704744	FKBP4, PPIB, PPID	68	37	19672	23.4563	0.955166	0.386728	0.384085
Zfp326		GOTERM_BP_DIRECT	GO:1902960~negative regulation of aspartic-type endopeptidase activity involved in amyloid precursor protein catabolic process	2	2.7027	0.0101833	TMED10, BIN1	68	3	19672	192.863	0.988817	0.49672	0.493325
Ppid		GOTERM_BP_DIRECT	GO:0071156~regulation of cell cycle arrest	2	2.7027	0.0169154	BIN1, SDE2	68	5	19672	115.718	0.999441	0.733417	0.728406
Dhcr24		GOTERM_BP_DIRECT	GO:0050714~positive regulation of protein secretion	3	4.05405	0.0183772	TMED10, PPIA, PPID	68	61	19672	14.2276	0.999709	0.733417	0.728406
Akr7a5		GOTERM_BP_DIRECT	GO:0006325~chromatin organization	5	6.75676	0.0236379	SMARCE1, KMT2D, ENY2, CBX1, DPY30	68	320	19672	4.52022	0.999973	0.864755	0.858845
Zwint		GOTERM_BP_DIRECT	GO:0006397~mRNA processing	5	6.75676	0.0322896	ZFP326, SCNM1, SNRPG, STRAP, SRPK1	68	353	19672	4.09765	0.999999	1	0.995434
Arpp21		GOTERM_BP_DIRECT	GO:0001732~formation of cytoplasmic translation initiation complex	2	2.7027	0.0531433	EIF3I, EIF3G	68	16	19672	36.1618	1	1	0.995434
Kmt2d		GOTERM_BP_DIRECT	GO:0030521~androgen receptor signaling pathway	2	2.7027	0.0563708	RWDD1, FKBP4	68	17	19672	34.0346	1	1	0.995434
Dgat2		GOTERM_BP_DIRECT	GO:0034389~lipid particle organization	2	2.7027	0.0595875	PPIA, PPID	68	18	19672	32.1438	1	1	0.995434
Mid1ip1		GOTERM_BP_DIRECT	GO:0042274~ribosomal small subunit biogenesis	2	2.7027	0.0659884	RPS7, RPS19	68	20	19672	28.9294	1	1	0.995434
Smarce1		GOTERM_BP_DIRECT	GO:0015031~protein transport	6	8.10811	0.0664307	ENY2, TMED10, GDI2, KDELR2, PPID, TOMM22	68	639	19672	2.71638	1	1	0.995434
Rap1gds1		GOTERM_BP_DIRECT	GO:0051568~histone H3-K4 methylation	2	2.7027	0.0723464	KMT2D, DPY30	68	22	19672	26.2995	1	1	0.995434
Cebpzos		GOTERM_BP_DIRECT	GO:0043547~positive regulation of GTPase activity	4	5.40541	0.0739261	BIN1, RAP1GDS1, GDI2, ZC3H15	68	286	19672	4.04607	1	1	0.995434
Actr1a		GOTERM_BP_DIRECT	GO:0000380~alternative mRNA splicing, via spliceosome	2	2.7027	0.0786617	SCNM1, STRAP	68	24	19672	24.1078	1	1	0.995434
Strap		GOTERM_BP_DIRECT	GO:0061179~negative regulation of insulin secretion involved in cellular response to glucose stimulus	2	2.7027	0.0818035	ENY2, NDUFAF2	68	25	19672	23.1435	1	1	0.995434
Gramd3		GOTERM_BP_DIRECT	GO:0000387~spliceosomal snRNP assembly	2	2.7027	0.0849348	SNRPG, STRAP	68	26	19672	22.2534	1	1	0.995434
Gdi2		GOTERM_BP_DIRECT	GO:0006364~rRNA processing	3	4.05405	0.090604	RPS7, RPS19, NPM3	68	148	19672	5.86407	1	1	0.995434
Zc3h15		GOTERM_BP_DIRECT	GO:0019915~lipid storage	2	2.7027	0.0942654	DGAT2, HEXA	68	29	19672	19.9513	1	1	0.995434
Scnm1		GOTERM_BP_DIRECT	GO:0035307~positive regulation of protein dephosphorylation	2	2.7027	0.0973548	PPP1R16B, PPIA	68	30	19672	19.2863	1	1	0.995434
Sh3glb2
Mrps18a
Myef2
Kdelr2
Tuba1a
Rpn2
Cox20
Eif3g
Dcaf17
Hexa
Mrpl54
Tomm22
Fkbp4
Cbx1
Eny2
Nap1l1
Ldha
Dhrs7
Klhl5
Sri
Carkd
Tmed10
Dpy30
Map1lc3a
Ndufaf2
Pcyt2
Ppib
Eif3i
Bin1
Eef1d
Rpl17
Mtdh
Rab33a
Prmt1
Hspe1
Snrpg
Cycs
Rwdd1
Ttyh2
Rps19
Ppia
Mobp
Ssr2
Ado
Ppp1r16b
Gipc1
Rps7
Dpysl2
Mbp
Endothelial-up
Gene_symbol		Category	Term	Count	%	PValue	Genes	List Total	Pop Hits	Pop Total	Fold Enrichment	Bonferroni	Benjamini	FDR
Rps29		GOTERM_BP_DIRECT	GO:0006412~translation	46	38.9831	1.61136e-52	RPL3, RPL10, RPL31, RPL12, RPL9, RPL7, RBM3, RPS4X, RPS15, RPS14, RPS15A, RPL18A, RPL14, RPL13, RPL15, RPS11, RPL18, RPL17, RPL39, RPS13, RPS12, RPL19, RPS7, RPL21, RPS8, RPS5, RPL23, RPL35A, RPL13A, RPSA, RPL23A, EEF1A1, RPS28, RPS27, RPS29, RPS3A1, RPS20, RPL22L1, FAU, EIF3F, RPL26, RPL28, UBA52, RPS21, RPS24, RPS23	111	309	19672	26.383	1.52434e-49	1.52434e-49	1.51145e-49
Cldn5		GOTERM_BP_DIRECT	GO:0002181~cytoplasmic translation	18	15.2542	8.43616e-28	RPL30, RPL31, RPLP1, RPL35A, RPSA, RPL9, RPS28, RPL18A, RPS29, RPL22L1, RPL26, RPL15, RPL18, RPS21, RPL39, RPL17, RPS23, RPL19	111	44	19672	72.5012	7.98061e-25	3.9903e-25	3.95656e-25
B2m		GOTERM_BP_DIRECT	GO:0000028~ribosomal small subunit assembly	8	6.77966	4.26086e-12	RPS15, RPS25, RPS14, RPS28, RPS27, RPS5, RPSA, RPS10	111	18	19672	78.7668	4.03073e-09	1.34359e-09	1.33223e-09
mt-Co2		GOTERM_BP_DIRECT	GO:0006364~rRNA processing	11	9.32203	1.05545e-08	RPS15, RPS25, RPS28, RPS27, RPS7, RPS27RT, RPL14, RPL35A, RPL26, RPS24, RPL7	111	148	19672	13.1721	9.98452e-06	2.49614e-06	2.47503e-06
mt-Co1		GOTERM_BP_DIRECT	GO:0042274~ribosomal small subunit biogenesis	5	4.23729	4.18471e-06	RPS15, RPS25, RPS28, RPS7, RPS24	111	20	19672	44.3063	0.00395092	0.000791748	0.000785052
Rps27		GOTERM_BP_DIRECT	GO:0010977~negative regulation of neuron projection development	6	5.08475	0.000150269	H2-K1, STMN2, VIM, APOE, B2M, H2-D1	111	90	19672	11.815	0.132522	0.0236924	0.023492
Slc6a6		GOTERM_BP_DIRECT	GO:0042273~ribosomal large subunit biogenesis	4	3.38983	0.00050332	RPL14, RPL35A, RPL26, RPL7	111	28	19672	25.3179	0.378898	0.0680201	0.0674448
Flt1		GOTERM_BP_DIRECT	GO:0001666~response to hypoxia	7	5.9322	0.00106406	LDHA, EDN1, MT-ND5, FLT1, EPAS1, CAV1, KDR	111	206	19672	6.02222	0.634735	0.125825	0.124761
Crip1		GOTERM_BP_DIRECT	GO:0045727~positive regulation of translation	5	4.23729	0.00150448	RBM3, RPS4X, RPS3A1, VIM, RPL26	111	88	19672	10.0696	0.759325	0.141807	0.140607
Rpl13a		GOTERM_BP_DIRECT	GO:0010940~positive regulation of necrotic cell death	3	2.54237	0.00164891	SLC6A6, TSPO, MT-CO2	111	11	19672	48.3342	0.790107	0.141807	0.140607
Apoe		GOTERM_BP_DIRECT	GO:1901798~positive regulation of signal transduction by p53 class mediator	3	2.54237	0.00164891	RPS15, RPL23, RPS20	111	11	19672	48.3342	0.790107	0.141807	0.140607
H2-D1		GOTERM_BP_DIRECT	GO:0002474~antigen processing and presentation of peptide antigen via MHC class I	3	2.54237	0.00197148	H2-K1, B2M, H2-D1	111	12	19672	44.3063	0.845392	0.155418	0.154104
Itm2b		GOTERM_BP_DIRECT	GO:0030335~positive regulation of cell migration	7	5.9322	0.00383373	EDN1, FLT1, CAV1, KDR, ALDOA, IGF1R, GNAI2	111	266	19672	4.66382	0.973581	0.278977	0.276618
Rps24		GOTERM_BP_DIRECT	GO:0060252~positive regulation of glial cell proliferation	3	2.54237	0.00726042	FLT1, TSPO, VIM	111	23	19672	23.1163	0.998986	0.490597	0.486448
Rps23		GOTERM_BP_DIRECT	GO:0006417~regulation of translation	5	4.23729	0.00812629	RBM3, PKM, RPL10, RPLP1, RPL13A	111	141	19672	6.28458	0.999556	0.505333	0.50106
Eef1a1		GOTERM_BP_DIRECT	GO:0000027~ribosomal large subunit assembly	3	2.54237	0.00854686	RPL3, RPL10, RPL23A	111	25	19672	21.267	0.999702	0.505333	0.50106
Rplp1		GOTERM_BP_DIRECT	GO:0030325~adrenal gland development	3	2.54237	0.00992749	TSPO, IGF1R, STRA6	111	27	19672	19.6917	0.99992	0.552435	0.547764
Rps15		GOTERM_BP_DIRECT	GO:0010875~positive regulation of cholesterol efflux	3	2.54237	0.0137766	CAV1, APOE, PLTP	111	32	19672	16.6149	0.999998	0.720804	0.714709
Rps14		GOTERM_BP_DIRECT	GO:0032092~positive regulation of protein binding	4	3.38983	0.014477	CLDN5, CAV1, PLK2, B2M	111	91	19672	7.79012	0.999999	0.720804	0.714709
Rpl18a		GOTERM_BP_DIRECT	GO:0002485~antigen processing and presentation of endogenous peptide antigen via MHC class I via ER pathway, TAP-dependent	2	1.69492	0.0166823	H2-K1, H2-D1	111	3	19672	118.15	1	0.789074	0.782401
Mt1		GOTERM_BP_DIRECT	GO:0001525~angiogenesis	6	5.08475	0.0200266	EGFL7, PTPRB, FLT1, EPAS1, CAV1, KDR	111	278	19672	3.825	1	0.90215	0.894521
H3f3b		GOTERM_BP_DIRECT	GO:0001569~branching involved in blood vessel morphogenesis	3	2.54237	0.022047	EDN1, FLT1, KDR	111	41	19672	12.9677	1	0.948023	0.940006
Slco1a4		GOTERM_BP_DIRECT	GO:0097421~liver regeneration	3	2.54237	0.0230661	RPS15, RPL30, RPL19	111	42	19672	12.6589	1	0.948718	0.940695
Egfl7		GOTERM_BP_DIRECT	GO:0015990~electron transport coupled proton transport	2	1.69492	0.0276504	MT-ND5, MT-CO1	111	5	19672	70.8901	1	1	0.992593
Rps21		GOTERM_BP_DIRECT	GO:0006414~translational elongation	3	2.54237	0.0295732	EEF1A1, RPLP1, RPLP2	111	48	19672	11.0766	1	1	0.992593
Uba52		GOTERM_BP_DIRECT	GO:0001916~positive regulation of T cell mediated cytotoxicity	3	2.54237	0.0307211	H2-K1, B2M, H2-D1	111	49	19672	10.8505	1	1	0.992593
Rpl23		GOTERM_BP_DIRECT	GO:0048597~post-embryonic camera-type eye morphogenesis	2	1.69492	0.0330888	FLT1, KDR	111	6	19672	59.0751	1	1	0.992593
Rps4x		GOTERM_BP_DIRECT	GO:0032269~negative regulation of cellular protein metabolic process	2	1.69492	0.0330888	EDN1, APOE	111	6	19672	59.0751	1	1	0.992593
Rpl35a		GOTERM_BP_DIRECT	GO:0042773~ATP synthesis coupled electron transport	2	1.69492	0.0384972	MT-ND5, MT-CO2	111	7	19672	50.6358	1	1	0.992593
Pcp4l1		GOTERM_BP_DIRECT	GO:0061844~antimicrobial humoral immune response mediated by antimicrobial peptide	4	3.38983	0.0438998	RPL30, FAU, RPL39, B2M	111	140	19672	5.06358	1	1	0.992593
Rpl39		GOTERM_BP_DIRECT	GO:0061000~negative regulation of dendritic spine development	2	1.69492	0.0492241	PLK2, APOE	111	9	19672	39.3834	1	1	0.992593
Ddx5		GOTERM_BP_DIRECT	GO:0033674~positive regulation of kinase activity	3	2.54237	0.0570538	FLT1, KDR, IGF1R	111	69	19672	7.70544	1	1	0.992593
Pltp		GOTERM_BP_DIRECT	GO:0071560~cellular response to transforming growth factor beta stimulus	3	2.54237	0.0585231	EDN1, CAV1, IGF1R	111	70	19672	7.59537	1	1	0.992593
Rpl26		GOTERM_BP_DIRECT	GO:1904667~negative regulation of ubiquitin protein ligase activity	2	1.69492	0.0598324	RPS7, RPL23	111	11	19672	32.2228	1	1	0.992593
Rpl21		GOTERM_BP_DIRECT	GO:0051901~positive regulation of mitochondrial depolarization	2	1.69492	0.0598324	KDR, TSPO	111	11	19672	32.2228	1	1	0.992593
Rpl13		GOTERM_BP_DIRECT	GO:0010656~negative regulation of muscle cell apoptotic process	2	1.69492	0.0598324	CAV1, IGF1R	111	11	19672	32.2228	1	1	0.992593
Rps25		GOTERM_BP_DIRECT	GO:0008284~positive regulation of cell proliferation	8	6.77966	0.06422	RPS4X, CLDN5, EDN1, RPS15A, RPL23, KDR, IGF1R, GNAI2	111	632	19672	2.24336	1	1	0.992593
Fau		GOTERM_BP_DIRECT	GO:1905907~negative regulation of amyloid fibril formation	2	1.69492	0.0650924	APOE, PFDN5	111	12	19672	29.5375	1	1	0.992593
H2-K1		GOTERM_BP_DIRECT	GO:0001570~vasculogenesis	3	2.54237	0.0660623	EGFL7, CAV1, KDR	111	75	19672	7.08901	1	1	0.992593
Rps12		GOTERM_BP_DIRECT	GO:0034375~high-density lipoprotein particle remodeling	2	1.69492	0.0703234	APOE, PLTP	111	13	19672	27.2654	1	1	0.992593
Gkn3		GOTERM_BP_DIRECT	GO:0007263~nitric oxide mediated signal transduction	2	1.69492	0.0703234	MT1, APOE	111	13	19672	27.2654	1	1	0.992593
Rplp2		GOTERM_BP_DIRECT	GO:0001938~positive regulation of endothelial cell proliferation	3	2.54237	0.0707331	EGFL7, CAV1, KDR	111	78	19672	6.81635	1	1	0.992593
Rpl10		GOTERM_BP_DIRECT	GO:0014068~positive regulation of phosphatidylinositol 3-kinase signaling	3	2.54237	0.0723135	FLT1, KDR, IGF1R	111	79	19672	6.73007	1	1	0.992593
Rps3a1		GOTERM_BP_DIRECT	GO:0031175~neuron projection development	4	3.38983	0.0740578	EDN1, STMN2, APOE, IGF1R	111	174	19672	4.07414	1	1	0.992593
Rps11		GOTERM_BP_DIRECT	GO:0035815~positive regulation of renal sodium excretion	2	1.69492	0.0806983	EDN1, GNAI2	111	15	19672	23.63	1	1	0.992593
Gm10076		GOTERM_BP_DIRECT	GO:0035810~positive regulation of urine volume	2	1.69492	0.0806983	EDN1, GNAI2	111	15	19672	23.63	1	1	0.992593
mt-Nd2		GOTERM_BP_DIRECT	GO:0030490~maturation of SSU-rRNA	2	1.69492	0.0858427	RPS14, RPS28	111	16	19672	22.1532	1	1	0.992593
Rps28		GOTERM_BP_DIRECT	GO:0006940~regulation of smooth muscle contraction	2	1.69492	0.0858427	FLT1, CAV1	111	16	19672	22.1532	1	1	0.992593
Rpl9		GOTERM_BP_DIRECT	GO:0048661~positive regulation of smooth muscle cell proliferation	3	2.54237	0.0870311	EDN1, FLT1, IGF1R	111	88	19672	6.04177	1	1	0.992593
PISD		GOTERM_BP_DIRECT	GO:0071294~cellular response to zinc ion	2	1.69492	0.0909586	TSPO, MT1	111	17	19672	20.85	1	1	0.992593
Rpl28
8430408G22Rik
Rps5
Rpl14
Rps20
Rpl23a
AW112010
Amd1
Dbp
Rpl19
Rps8
Stmn2
Rps27rt
Epas1
Rps15a
Ier3
Ankrd37
Tpt1
Sparcl1
Aldoa
Rps10
Rpl31
Rpl7
Rps13
Sptbn1
Rps7
Rbm3
Ldha
Plk2
Rpl17
Rpl30
Rpl12
Wdr89
Rpl22l1
Gnai2
Igf1r
Rpsa
Vwa1
mt-Nd5
Rpl3
Pcmtd1
Rpl18
Cystm1
Lmo2
Cav1
Aplp2
Kdr
Cd200
Tspo
Il10rb
Pfdn5
Ptprb
Ebf1
Sh3bgrl3
Eif3f
Itih5
Stra6
Edn1
Neat1
Vim
Rpl15
Aldh2
Ccdc85b
Zbtb20
Fxyd5
Polk
Anp32a
Pkm
Bcam
Endothelial-down
Gene_symbol		Category	Term	Count	%	PValue	Genes	List Total	Pop Hits	Pop Total	Fold Enrichment	Bonferroni	Benjamini	FDR
Rps27l		GOTERM_BP_DIRECT	GO:0032091~negative regulation of protein binding	6	7.14286	2.22352e-05	PPP1R2, CDKN1A, ID1, BAX, TMBIM6, ACTB	82	82	19672	17.5538	0.0202052	0.0204119	0.0203674
Hsbp1		GOTERM_BP_DIRECT	GO:0008285~negative regulation of cell proliferation	10	11.9048	7.29852e-05	IFITM3, JUN, CDKN1A, RGCC, KLF13, DUSP1, FTH1, BAX, NDRG1, HSPA1A	82	434	19672	5.52771	0.0648075	0.0232069	0.0231563
Nostrin		GOTERM_BP_DIRECT	GO:0043066~negative regulation of apoptotic process	12	14.2857	7.58395e-05	DNAJA1, JUN, CDKN1A, HSP90AB1, TSC22D1, DUSP1, ID1, TMBIM6, YBX1, ATOX1, LIMS2, BCL2L1	82	656	19672	4.38846	0.0672549	0.0232069	0.0231563
Rbx1		GOTERM_BP_DIRECT	GO:0051497~negative regulation of stress fiber assembly	4	4.7619	0.000367036	STMN1, S1PR1, PFN1, KANK3	82	34	19672	28.2238	0.286092	0.0842348	0.0840512
Hmgcs2		GOTERM_BP_DIRECT	GO:0042989~sequestering of actin monomers	3	3.57143	0.00107601	TMSB4X, PFN1, TMSB10	82	12	19672	59.9756	0.627794	0.197555	0.197125
Klf13		GOTERM_BP_DIRECT	GO:0071850~mitotic cell cycle arrest	3	3.57143	0.00169816	CDKN1A, RGCC, DUSP1	82	15	19672	47.9805	0.789914	0.259819	0.259253
Slc38a5		GOTERM_BP_DIRECT	GO:0034620~cellular response to unfolded protein	3	3.57143	0.00366683	HSPA8, TMBIM6, HSPA1A	82	22	19672	32.714	0.965691	0.444502	0.443533
Cox5a		GOTERM_BP_DIRECT	GO:0051726~regulation of cell cycle	6	7.14286	0.00391649	HSPA8, JUN, CDKN1A, HSP90AB1, BAX, ACTB	82	253	19672	5.68939	0.972742	0.444502	0.443533
Pde2a		GOTERM_BP_DIRECT	GO:0001836~release of cytochrome c from mitochondria	3	3.57143	0.00435786	JUN, BAX, BCL2L1	82	24	19672	29.9878	0.981853	0.444502	0.443533
Gpx1		GOTERM_BP_DIRECT	GO:0009615~response to virus	4	4.7619	0.0062982	IFITM3, BST2, STMN1, BCL2L1	82	91	19672	10.5452	0.996973	0.496593	0.495511
Bst2		GOTERM_BP_DIRECT	GO:0032870~cellular response to hormone stimulus	3	3.57143	0.00632572	RAMP2, DUSP1, IGFBP7	82	29	19672	24.8175	0.997049	0.496593	0.495511
Fam101b		GOTERM_BP_DIRECT	GO:0009636~response to toxic substance	4	4.7619	0.00649142	CDKN1A, GPX1, BAX, MBP	82	92	19672	10.4305	0.997467	0.496593	0.495511
Ost4		GOTERM_BP_DIRECT	GO:0006457~protein folding	4	4.7619	0.0100697	DNAJA1, HSPA8, HSP90AB1, HSPA1A	82	108	19672	8.88528	0.999908	0.701249	0.699722
Ndrg1		GOTERM_BP_DIRECT	GO:0050807~regulation of synapse organization	3	3.57143	0.0106944	SPARC, TUBA1A, MALAT1	82	38	19672	18.9397	0.999948	0.701249	0.699722
Bax		GOTERM_BP_DIRECT	GO:0042127~regulation of cell proliferation	5	5.95238	0.0116192	NFKBIA, JUN, SPARC, CD81, NDRG1	82	213	19672	5.63151	0.999978	0.711097	0.709548
Arl4a		GOTERM_BP_DIRECT	GO:0051402~neuron apoptotic process	3	3.57143	0.0194381	GPX1, BAX, BCL2L1	82	52	19672	13.8405	1	0.914578	0.912586
Gsta4		GOTERM_BP_DIRECT	GO:0051591~response to cAMP	3	3.57143	0.0201471	JUN, SPARC, DUSP1	82	53	19672	13.5794	1	0.914578	0.912586
Gm694		GOTERM_BP_DIRECT	GO:1990441~negative regulation of transcription from RNA polymerase II promoter in response to endoplasmic reticulum stress	2	2.38095	0.0204209	JUN, TMBIM6	82	5	19672	95.961	1	0.914578	0.912586
Isyna1		GOTERM_BP_DIRECT	GO:0033599~regulation of mammary gland epithelial cell proliferation	2	2.38095	0.0204209	GPX1, BAX	82	5	19672	95.961	1	0.914578	0.912586
Ccdc141		GOTERM_BP_DIRECT	GO:1904030~negative regulation of cyclin-dependent protein kinase activity	2	2.38095	0.0204209	CDKN1A, ACTB	82	5	19672	95.961	1	0.914578	0.912586
Ier2		GOTERM_BP_DIRECT	GO:0043065~positive regulation of apoptotic process	6	7.14286	0.0209217	DNAJA1, JUN, TSC22D1, DUSP1, BAX, BCL2L1	82	383	19672	3.75826	1	0.914578	0.912586
Ppp1r2		GOTERM_BP_DIRECT	GO:0007253~cytoplasmic sequestering of NF-kappaB	2	2.38095	0.0244553	NFKBIA, TMSB4X	82	6	19672	79.9675	1	1	0.998909
Uqcrb		GOTERM_BP_DIRECT	GO:0009408~response to heat	3	3.57143	0.0261972	DNAJA1, IGFBP7, HSPA1A	82	61	19672	11.7985	1	1	0.998909
Pfn1		GOTERM_BP_DIRECT	GO:0045944~positive regulation of transcription from RNA polymerase II promoter	11	13.0952	0.0268816	NFKBIA, JUN, RGCC, KLF13, TSC22D1, CD81, S1PR1, YBX1, PFN1, IER2, KLF2	82	1213	19672	2.17554	1	1	0.998909
Dnaja1		GOTERM_BP_DIRECT	GO:0042542~response to hydrogen peroxide	3	3.57143	0.0278112	JUN, GPX1, DUSP1	82	63	19672	11.4239	1	1	0.998909
Lrrc8a		GOTERM_BP_DIRECT	GO:0001738~morphogenesis of a polarized epithelium	2	2.38095	0.0324751	ACTB, ACTG1	82	8	19672	59.9756	1	1	0.998909
Tceb2		GOTERM_BP_DIRECT	GO:0007507~heart development	5	5.95238	0.0346149	RAMP2, CDKN1A, SPARC, PDE2A, ID1	82	298	19672	4.02521	1	1	0.998909
Myl12b		GOTERM_BP_DIRECT	GO:0051592~response to calcium ion	3	3.57143	0.0355473	SPARC, DUSP1, ACTG1	82	72	19672	9.99593	1	1	0.998909
Cxx1a		GOTERM_BP_DIRECT	GO:0042552~myelination	3	3.57143	0.0382905	PLLP, MAL, MBP	82	75	19672	9.5961	1	1	0.998909
Sub1		GOTERM_BP_DIRECT	GO:0034333~adherens junction assembly	2	2.38095	0.0404297	RAMP2, ACTB	82	10	19672	47.9805	1	1	0.998909
Tmbim6		GOTERM_BP_DIRECT	GO:0043524~negative regulation of neuron apoptotic process	4	4.7619	0.0409421	JUN, HSP90AB1, BAX, BCL2L1	82	185	19672	5.18708	1	1	0.998909
Gimap6		GOTERM_BP_DIRECT	GO:0034097~response to cytokine	3	3.57143	0.0420696	JUN, SPARC, BCL2L1	82	79	19672	9.11022	1	1	0.998909
Ndufa4		GOTERM_BP_DIRECT	GO:0008284~positive regulation of cell proliferation	7	8.33333	0.0459733	JUN, TSC22D1, CD81, S1PR1, CRIP2, YBX1, BCL2L1	82	632	19672	2.65715	1	1	0.998909
Pllp		GOTERM_BP_DIRECT	GO:0035455~response to interferon-alpha	2	2.38095	0.0522407	IFITM3, BST2	82	13	19672	36.9081	1	1	0.998909
Cpe		GOTERM_BP_DIRECT	GO:0035456~response to interferon-beta	2	2.38095	0.0522407	IFITM3, BST2	82	13	19672	36.9081	1	1	0.998909
Lims2		GOTERM_BP_DIRECT	GO:0097435~supramolecular fiber organization	2	2.38095	0.0522407	HSP90AB1, BAX	82	13	19672	36.9081	1	1	0.998909
Dusp1		GOTERM_BP_DIRECT	GO:0006978~DNA damage response, signal transduction by p53 class mediator resulting in transcription of p21 class mediator	2	2.38095	0.0561458	CDKN1A, RPS27L	82	14	19672	34.2718	1	1	0.998909
Bcl2l1		GOTERM_BP_DIRECT	GO:0009651~response to salt stress	2	2.38095	0.0600349	HSP90AB1, BAX	82	15	19672	31.987	1	1	0.998909
Serf2		GOTERM_BP_DIRECT	GO:0042026~protein refolding	2	2.38095	0.0600349	HSPA8, HSPA1A	82	15	19672	31.987	1	1	0.998909
Cox6c		GOTERM_BP_DIRECT	GO:0032233~positive regulation of actin filament bundle assembly	2	2.38095	0.0600349	ID1, PFN1	82	15	19672	31.987	1	1	0.998909
Ybx1		GOTERM_BP_DIRECT	GO:0042776~mitochondrial ATP synthesis coupled proton transport	2	2.38095	0.0639082	MT-ATP6, ATP5J	82	16	19672	29.9878	1	1	0.998909
Ramp2		GOTERM_BP_DIRECT	GO:0043116~negative regulation of vascular permeability	2	2.38095	0.0677657	RAMP2, PDE2A	82	17	19672	28.2238	1	1	0.998909
Crip2		GOTERM_BP_DIRECT	GO:0006606~protein import into nucleus	3	3.57143	0.0708233	NFKBIA, HSPA8, CDKN1A	82	106	19672	6.78969	1	1	0.998909
Gng5		GOTERM_BP_DIRECT	GO:2001171~positive regulation of ATP biosynthetic process	2	2.38095	0.0716075	TMSB4X, BCL2L1	82	18	19672	26.6558	1	1	0.998909
Rsrp1		GOTERM_BP_DIRECT	GO:1902236~negative regulation of endoplasmic reticulum stress-induced intrinsic apoptotic signaling pathway	2	2.38095	0.0716075	TMBIM6, BCL2L1	82	18	19672	26.6558	1	1	0.998909
Shfm1		GOTERM_BP_DIRECT	GO:0055093~response to hyperoxia	2	2.38095	0.0716075	MT-ATP6, CDKN1A	82	18	19672	26.6558	1	1	0.998909
Nfkbia		GOTERM_BP_DIRECT	GO:0015986~ATP synthesis coupled proton transport	2	2.38095	0.0716075	MT-ATP6, ATP5J	82	18	19672	26.6558	1	1	0.998909
Kank3		GOTERM_BP_DIRECT	GO:2000279~negative regulation of DNA biosynthetic process	2	2.38095	0.0716075	CDKN1A, DUSP1	82	18	19672	26.6558	1	1	0.998909
Mal		GOTERM_BP_DIRECT	GO:0009611~response to wounding	3	3.57143	0.0743279	GPX1, PLLP, BAX	82	109	19672	6.60282	1	1	0.998909
Hspa1a		GOTERM_BP_DIRECT	GO:0035994~response to muscle stretch	2	2.38095	0.0754337	NFKBIA, JUN	82	19	19672	25.2529	1	1	0.998909
Atp5j		GOTERM_BP_DIRECT	GO:0061136~regulation of proteasomal protein catabolic process	2	2.38095	0.0792443	GPX1, UBB	82	20	19672	23.9902	1	1	0.998909
S1pr1		GOTERM_BP_DIRECT	GO:0042908~xenobiotic transport	2	2.38095	0.0792443	SLC7A5, SLC2A1	82	20	19672	23.9902	1	1	0.998909
Myl6		GOTERM_BP_DIRECT	GO:0042326~negative regulation of phosphorylation	2	2.38095	0.0830394	CDKN1A, DYNLL1	82	21	19672	22.8479	1	1	0.998909
Serpinh1		GOTERM_BP_DIRECT	GO:0006970~response to osmotic stress	2	2.38095	0.086819	TSC22D3, LRRC8A	82	22	19672	21.8093	1	1	0.998909
Jun		GOTERM_BP_DIRECT	GO:0010628~positive regulation of gene expression	6	7.14286	0.0904496	HSPA8, RAMP2, RGCC, PDE2A, ID1, ACTG1	82	579	19672	2.48604	1	1	0.998909
Slc9a3r2		GOTERM_BP_DIRECT	GO:0090201~negative regulation of release of cytochrome c from mitochondria	2	2.38095	0.0905833	GPX1, BCL2L1	82	23	19672	20.8611	1	1	0.998909
Hsp90ab1		GOTERM_BP_DIRECT	GO:0040029~regulation of gene expression, epigenetic	2	2.38095	0.0980659	GPX1, KLF2	82	25	19672	19.1922	1	1	0.998909
Stmn1		GOTERM_BP_DIRECT	GO:0030837~negative regulation of actin filament polymerization	2	2.38095	0.0980659	PFN1, KANK3	82	25	19672	19.1922	1	1	0.998909
Igfbp7
Hspa8
Plat
Car4
Slc7a5
Actg1
Ndufa7
Dynll1
Sepp1
Tuba1a
Rgcc
Cd81
Ifitm3
Klf2
Id1
Cdkn1a
Atox1
Eif1
Slc2a1
Mobp
Sparc
Ubb
Tsc22d3
Tmsb10
Tmsb4x
Tsc22d1
Itm2a
Fth1
Actb
mt-Atp6
Mbp
Malat1
Micro-up
Gene_symbol		Category	Term	Count	%	PValue	Genes	List Total	Pop Hits	Pop Total	Fold Enrichment	Bonferroni	Benjamini	FDR
Lyz2		GOTERM_BP_DIRECT	GO:0006412~translation	78	59.0909	2.10616e-111	RPL4, RPL5, RPL3, RPL32, RPL31, RPL34, RPL10A, RPL8, RPL9, RPL6, RPS4X, EEF1B2, RBM3, RPS15, RPS14, RPS17, RPS16, RPL18A, RPS19, RPS18, RPL36, RPL35, RPL38, RPL37, RPS11, RPL39, RPS13, RPS12, RPS9, RPS7, RPL21, RPS8, RPS5, RPL23, RPS6, RPL22, RPL13A, RPSA, EEF1A1, RPL37A, RPL24, RPL27, RPL26, RPL29, UBA52, RPL28, RPL10, RPL12, RPL11, RPL36A, RPS15A, RPL14, RPS3, GM2000, RPL13, RPS2, RPL18, RPS27A…	121	309	19672	41.0392	1.21526e-108	1.21526e-108	1.19209e-108
Uba52		GOTERM_BP_DIRECT	GO:0002181~cytoplasmic translation	32	24.2424	1.57876e-60	RPL30, RPL32, RPL31, RPLP1, RPL11, RPLP0, RPL36A, RPL8, RPL10A, RPL9, RPL9-PS6, RPL6, RPL18A, RPL36, RPL38, RPL18, RPL17, RPL39, RPL19, RPL41, RPL22, RPL35A, RPSA, RPS26, RPS28, RPS29, RPL24, RPL22L1, RPL26, RPL29, RPS21, RPS23	121	44	19672	118.239	9.10944e-58	4.55472e-58	4.46789e-58
Apoe		GOTERM_BP_DIRECT	GO:0000028~ribosomal small subunit assembly	10	7.57576	3.98102e-16	RPS15, RPS25, RPS14, RPS28, RPS27, RPS19, RPS5, RPSA, RPS2, RPS10	121	18	19672	90.3214	2.56239e-13	7.65683e-14	7.51086e-14
Rpl39		GOTERM_BP_DIRECT	GO:0006364~rRNA processing	17	12.8788	7.03051e-16	RPL5, RPS7, RPS6, RPL11, RPL35A, RPS15, RPS25, RPS17, RPS28, RPS27, RPS16, RPS19, RPS27RT, RPL14, RPL27, RPL26, RPS24	121	148	19672	18.6746	3.84359e-13	1.01415e-13	9.94817e-14
Gm10073		GOTERM_BP_DIRECT	GO:0042274~ribosomal small subunit biogenesis	9	6.81818	1.79265e-13	RPS15, RPS25, RPS17, RPS28, RPS16, RPS7, RPS19, RPS6, RPS24	121	20	19672	73.1603	1.03457e-10	2.06872e-11	2.02928e-11
Rps24		GOTERM_BP_DIRECT	GO:0000027~ribosomal large subunit assembly	8	6.06061	1.15575e-10	RPL5, RPL3, RPL10, RPL11, RPLP0, RPL24, RPL23A, RPL6	121	25	19672	52.0251	6.66866e-08	1.11144e-08	1.09025e-08
Gm10076		GOTERM_BP_DIRECT	GO:1901798~positive regulation of signal transduction by p53 class mediator	5	3.78788	4.20414e-07	RPS15, RPL23, RPL11, RPS20, RPL37	121	11	19672	73.8993	0.00024255	3.46541e-05	3.39935e-05
Rpl23a-ps3		GOTERM_BP_DIRECT	GO:0045727~positive regulation of translation	7	5.30303	1.63758e-05	RBM3, RPS4X, RPL5, RPS3A1, EIF3E, RPL26, EEF2	121	88	19672	12.9324	0.00940439	0.0011811	0.00115858
Rps4x		GOTERM_BP_DIRECT	GO:0042273~ribosomal large subunit biogenesis	5	3.78788	2.40742e-05	RPL5, RPL11, RPL14, RPL35A, RPL26	121	28	19672	29.0319	0.0137949	0.00154342	0.001514
Eef1a1		GOTERM_BP_DIRECT	GO:1904667~negative regulation of ubiquitin protein ligase activity	4	3.0303	3.52447e-05	RPL5, RPS7, RPL23, RPL11	121	11	19672	59.1195	0.0201312	0.00203362	0.00199485
Cd52		GOTERM_BP_DIRECT	GO:0097421~liver regeneration	5	3.78788	0.000123213	RPS15, RPL30, RPS16, RPL32, RPL19	121	42	19672	19.3546	0.0686299	0.00646311	0.00633989
Rpl12		GOTERM_BP_DIRECT	GO:0006414~translational elongation	5	3.78788	0.000208241	EEF1A1, EEF1B2, RPLP1, RPLP2, EEF2	121	48	19672	16.9353	0.113228	0.0100129	0.00982203
Rpl21		GOTERM_BP_DIRECT	GO:2000059~negative regulation of protein ubiquitination involved in ubiquitin-dependent protein catabolic process	4	3.0303	0.000233934	RPL5, RPS7, RPL23, RPL11	121	20	19672	32.5157	0.12628	0.0103831	0.0101851
Rps20		GOTERM_BP_DIRECT	GO:0000462~maturation of SSU-rRNA from tricistronic rRNA transcript (SSU-rRNA, 5.8S rRNA, LSU-rRNA)	4	3.0303	0.000461588	RPS14, RPS16, RPS19, RPS8	121	25	19672	26.0126	0.233866	0.019024	0.0186614
Rpl10-ps3		GOTERM_BP_DIRECT	GO:0006417~regulation of translation	6	4.54545	0.00173593	RBM3, RPL10, RPLP1, RPS3, RPL13A, RPL38	121	141	19672	6.91823	0.63304	0.0667754	0.0655024
Rpl17		GOTERM_BP_DIRECT	GO:0034101~erythrocyte homeostasis	3	2.27273	0.00275454	RPS17, PRDX1, RPS24	121	13	19672	37.5181	0.796392	0.0993355	0.0974417
Gm9843		GOTERM_BP_DIRECT	GO:0030490~maturation of SSU-rRNA	3	2.27273	0.00418739	RPS14, RPS28, RPS19	121	16	19672	30.4835	0.911185	0.142125	0.139415
PISD		GOTERM_BP_DIRECT	GO:0002381~immunoglobulin production involved in immunoglobulin mediated immune response	3	2.27273	0.00529659	POU2F2, B2M, CRLF2	121	18	19672	27.0964	0.953311	0.169785	0.166548
Rpl38		GOTERM_BP_DIRECT	GO:0061844~antimicrobial humoral immune response mediated by antimicrobial peptide	5	3.78788	0.0106872	RPL30, RPS19, FAU, RPL39, B2M	121	140	19672	5.80638	0.99797	0.324554	0.318366
Rpl5		GOTERM_BP_DIRECT	GO:0071353~cellular response to interleukin-4	3	2.27273	0.0117245	RPL3, RPLP0, RPS2	121	27	19672	18.0643	0.998892	0.338253	0.331805
Wdr89		GOTERM_BP_DIRECT	GO:0010977~negative regulation of neuron projection development	4	3.0303	0.0177054	CTSZ, APOE, B2M, H2-D1	121	90	19672	7.22571	0.999967	0.486476	0.477202
Rps21		GOTERM_BP_DIRECT	GO:2000435~negative regulation of protein neddylation	2	1.51515	0.0301334	RPL5, RPL11	121	5	19672	65.0314	1	0.780765	0.76588
Rps5		GOTERM_BP_DIRECT	GO:0050821~protein stabilization	5	3.78788	0.0311224	CD74, RPL5, RPS7, RPL23, RPL11	121	194	19672	4.19017	1	0.780765	0.76588
Rps12		GOTERM_BP_DIRECT	GO:1902255~positive regulation of intrinsic apoptotic signaling pathway by p53 class mediator	2	1.51515	0.0360511	RPS7, RPL11	121	6	19672	54.1928	1	0.866729	0.850206
Fau		GOTERM_BP_DIRECT	GO:0042773~ATP synthesis coupled electron transport	2	1.51515	0.041933	MT-ND5, MT-CO2	121	7	19672	46.451	1	0.930591	0.91285
Rps15a		GOTERM_BP_DIRECT	GO:0033119~negative regulation of RNA splicing	2	1.51515	0.041933	RPS26, RPS13	121	7	19672	46.451	1	0.930591	0.91285
Rpl10		GOTERM_BP_DIRECT	GO:0050829~defense response to Gram-negative bacterium	4	3.0303	0.0470607	RPL30, RPS19, LYZ2, B2M	121	132	19672	4.92662	1	1	0.982639
Klk8		GOTERM_BP_DIRECT	GO:0019941~modification-dependent protein catabolic process	2	1.51515	0.0535903	RPS27A, UBA52	121	9	19672	36.1286	1	1	0.982639
Rpl23		GOTERM_BP_DIRECT	GO:1901796~regulation of signal transduction by p53 class mediator	2	1.51515	0.070813	RPL5, RPL11	121	12	19672	27.0964	1	1	0.982639
Rps3a1		GOTERM_BP_DIRECT	GO:1905907~negative regulation of amyloid fibril formation	2	1.51515	0.070813	APOE, PFDN5	121	12	19672	27.0964	1	1	0.982639
Rplp1		GOTERM_BP_DIRECT	GO:0002474~antigen processing and presentation of peptide antigen via MHC class I	2	1.51515	0.070813	B2M, H2-D1	121	12	19672	27.0964	1	1	0.982639
Rpl36a		GOTERM_BP_DIRECT	GO:0031640~killing of cells of other organism	3	2.27273	0.0768152	RPL30, RPS19, LYZ2	121	75	19672	6.50314	1	1	0.982639
Rps13		GOTERM_BP_DIRECT	GO:0000470~maturation of LSU-rRNA	2	1.51515	0.0821217	RPL7A, RPL10A	121	14	19672	23.2255	1	1	0.982639
Rpl6		GOTERM_BP_DIRECT	GO:0050830~defense response to Gram-positive bacterium	4	3.0303	0.0858672	LYZ2, FAU, RPL39, B2M	121	170	19672	3.82538	1	1	0.982639
Rps27rt		GOTERM_BP_DIRECT	GO:0030195~negative regulation of blood coagulation	2	1.51515	0.0877248	APOE, CD34	121	15	19672	21.6771	1	1	0.982639
Rps25		GOTERM_BP_DIRECT	GO:0001732~formation of cytoplasmic translation initiation complex	2	1.51515	0.093294	EIF3E, EIF3F	121	16	19672	20.3223	1	1	0.982639
Cd63		GOTERM_BP_DIRECT	GO:0007093~mitotic cell cycle checkpoint	2	1.51515	0.0988294	RPS6, RPL24	121	17	19672	19.1269	1	1	0.982639
Rps15
Rpl13a
Rps28
Rpl26
Timp2
H2-D1
Rpl37
Rpl18a
Rpl34
Rpl30
Rpl11
Rpl32
Rps10
Rps7
Rps11
Rpl37a
Gm11808
Rps18
Rpl10a
Rpl35a
Rpl19
Rps9
Rps26
Rps29
Rps23
Upk1b
Rps27
B2m
Rplp2
Rpl27a
Rpl23a
Rps17
Rpl36
Hpgds
Rplp0
Rps16
Rpl22
Rpl13
Eif3f
Rps3
Gm10116
Rpl28
Cd48
Rpl3
Rpl14
Rpl22l1
Gm2000
Tpt1
Rpl24
Rps14
Rpl35
Pfdn5
Rbm3
Eif3e
Rpsa
Rps6
Rps2
Cd180
Npc2
Cd74
Lat2
Prdx1
Man2b1
Eef2
Gnb2l1
Cd34
Rpl29
Rpl7a
Rpl4
Rps12-ps3
Cotl1
Rpl18
Rpl27
Rpl6l
Rpl9
Ifi27l2a
Rpl31
Rpl9-ps6
Bri3
Ptp4a2
Ctsz
Rps8
mt-Nd5
Rps19
Pabpc1
Tmcc3
Rpl41
Xist
mt-Co2
Rps27a
Ifi27
Pou2f2
Cd84
Crlf2
P2ry13
Rpl8
Eef1b2
Micro-down
Gene_symbol		Category	Term	Count	%	PValue	Genes	List Total	Pop Hits	Pop Total	Fold Enrichment	Bonferroni	Benjamini	FDR
Vamp8		GOTERM_BP_DIRECT	GO:0006457~protein folding	8	6.50407	4.17723e-06	PDIA3, HSPA8, HSP90AB1, CALR, PPIB, PDIA4, HSP90B1, HSPA1A	120	108	19672	12.1432	0.00487129	0.00488319	0.00477458
Psenen		GOTERM_BP_DIRECT	GO:0030593~neutrophil chemotaxis	7	5.69106	9.00418e-06	FCGR3, CCL9, CCL12, C5AR1, CCL4, CCL2, PPIB	120	80	19672	14.3442	0.0104707	0.00526294	0.00514589
Ckb		GOTERM_BP_DIRECT	GO:0071356~cellular response to tumor necrosis factor	8	6.50407	2.87695e-05	NFKBIA, CCL9, CCL12, ZFP36, CCL4, CCL2, KLF2, ZFP36L1	120	145	19672	9.0446	0.0330727	0.0112105	0.0109612
Ecscr		GOTERM_BP_DIRECT	GO:0006935~chemotaxis	7	5.69106	0.000165032	CMTM7, CCL9, CCL12, C5AR1, CCL4, ECSCR, CCL2	120	134	19672	8.56368	0.175467	0.0481736	0.0471022
Gpr34		GOTERM_BP_DIRECT	GO:0071277~cellular response to calcium ion	6	4.87805	0.000206046	JUN, JUND, HSPA5, FOS, JUNB, LGMN	120	89	19672	11.0517	0.214074	0.0481736	0.0471022
Morf4l1		GOTERM_BP_DIRECT	GO:0034620~cellular response to unfolded protein	4	3.25203	0.000305606	HSPA8, HSPA5, TMBIM6, HSPA1A	120	22	19672	29.8061	0.300443	0.0595422	0.0582179
Ccl2		GOTERM_BP_DIRECT	GO:0071346~cellular response to interferon-gamma	6	4.87805	0.000526905	VAMP8, CDC42, CCL9, CCL12, CCL4, CCL2	120	109	19672	9.02385	0.459961	0.0803884	0.0786005
Tpm3		GOTERM_BP_DIRECT	GO:0043066~negative regulation of apoptotic process	13	10.5691	0.000627371	CSF1R, BTG2, JUN, HSP90AB1, HSPA5, DUSP1, ATOX1, HSP90B1, SOCS3, TMBIM6, SGK1, IER3, YWHAH	120	656	19672	3.24868	0.519836	0.0803884	0.0786005
Efhd2		GOTERM_BP_DIRECT	GO:0009612~response to mechanical stimulus	5	4.06504	0.000686976	BTG2, JUN, JUND, TXNIP, CCL2	120	66	19672	12.4192	0.552174	0.0803884	0.0786005
Hpgd		GOTERM_BP_DIRECT	GO:0048247~lymphocyte chemotaxis	4	3.25203	0.000857329	CCL9, CCL12, CCL4, CCL2	120	31	19672	21.1527	0.633093	0.0803884	0.0786005
Tmem176a		GOTERM_BP_DIRECT	GO:0051726~regulation of cell cycle	8	6.50407	0.000883712	MORF4L1, HSPA8, JUN, HSP90AB1, JUND, SGK1, JUNB, GADD45G	120	253	19672	5.18366	0.644246	0.0803884	0.0786005
Psma7		GOTERM_BP_DIRECT	GO:0043524~negative regulation of neuron apoptotic process	7	5.69106	0.000919351	BTG2, CCL12, JUN, HSP90AB1, C5AR1, CCL2, LGMN	120	185	19672	6.20288	0.658776	0.0803884	0.0786005
Hmox2		GOTERM_BP_DIRECT	GO:0071407~cellular response to organic cyclic compound	5	4.06504	0.000953699	NFKBIA, P2RY12, CCL12, HSP90AB1, CCL2	120	72	19672	11.3843	0.672218	0.0803884	0.0786005
Klf6		GOTERM_BP_DIRECT	GO:0043615~astrocyte cell migration	3	2.43902	0.000992134	CCL12, HEXB, CCL2	120	8	19672	61.475	0.686633	0.0803884	0.0786005
Gm26532		GOTERM_BP_DIRECT	GO:0051085~chaperone mediated protein folding requiring cofactor	4	3.25203	0.0010315	HSPA8, SDF2L1, HSPA5, HSPA1A	120	33	19672	19.8707	0.700742	0.0803884	0.0786005
Gp9		GOTERM_BP_DIRECT	GO:0032570~response to progesterone	4	3.25203	0.00133219	TXNIP, CCL2, MBP, FOS	120	36	19672	18.2148	0.78952	0.0909109	0.0888889
Arhgdib		GOTERM_BP_DIRECT	GO:0002548~monocyte chemotaxis	4	3.25203	0.00144338	CCL9, CCL12, CCL4, CCL2	120	37	19672	17.7225	0.815208	0.0909109	0.0888889
Sft2d1		GOTERM_BP_DIRECT	GO:0031663~lipopolysaccharide-mediated signaling pathway	4	3.25203	0.00144338	NFKBIA, CCL12, CCL2, CD14	120	37	19672	17.7225	0.815208	0.0909109	0.0888889
Shfm1		GOTERM_BP_DIRECT	GO:0071347~cellular response to interleukin-1	5	4.06504	0.00147931	CCL9, CCL12, CCL4, CCL2, KLF2	120	81	19672	10.1193	0.82282	0.0909109	0.0888889
Erp29		GOTERM_BP_DIRECT	GO:0043085~positive regulation of catalytic activity	4	3.25203	0.00168283	PSENEN, CDC42, HSPA8, BTG1	120	39	19672	16.8137	0.860388	0.0909109	0.0888889
Sdhb		GOTERM_BP_DIRECT	GO:0000165~MAPK cascade	5	4.06504	0.00169195	CCL12, ZFP36, CCL2, MBP, ZFP36L1	120	84	19672	9.75794	0.86187	0.0909109	0.0888889
Mrfap1		GOTERM_BP_DIRECT	GO:0034976~response to endoplasmic reticulum stress	5	4.06504	0.0017673	PDIA3, SDF2L1, HSPA5, TMBIM6, PDIA4	120	85	19672	9.64314	0.873537	0.0909109	0.0888889
Susd3		GOTERM_BP_DIRECT	GO:0043547~positive regulation of GTPase activity	8	6.50407	0.00178867	CCL9, CCL12, RGS2, BIN1, ARHGDIB, CCL4, CCL2, PICALM	120	286	19672	4.58555	0.876661	0.0909109	0.0888889
Tmbim6		GOTERM_BP_DIRECT	GO:0042127~regulation of cell proliferation	7	5.69106	0.00188896	NFKBIA, JUN, SPARC, JUND, TXNIP, IER5, JUNB	120	213	19672	5.38748	0.890331	0.0920082	0.0899618
Qdpr		GOTERM_BP_DIRECT	GO:0043065~positive regulation of apoptotic process	9	7.31707	0.00230495	JUN, HPGD, DUSP1, BIN1, TXNIP, ADRB2, CALM2, GADD45G, RHOB	120	383	19672	3.85222	0.932633	0.107779	0.105382
Sub1		GOTERM_BP_DIRECT	GO:0043491~protein kinase B signaling	4	3.25203	0.00271066	P2RY12, CCL12, CCL2, ZFP36L1	120	46	19672	14.2551	0.958125	0.121876	0.119165
Cmtm7		GOTERM_BP_DIRECT	GO:0070374~positive regulation of ERK1 and ERK2 cascade	7	5.69106	0.00314709	CSF1R, CCL9, CCL12, JUN, C5AR1, CCL4, CCL2	120	236	19672	4.86243	0.974896	0.135561	0.132546
Ldhb		GOTERM_BP_DIRECT	GO:0070098~chemokine-mediated signaling pathway	4	3.25203	0.00324698	CCL9, CCL12, CCL4, CCL2	120	49	19672	13.3823	0.977672	0.135561	0.132546
Unc93b1		GOTERM_BP_DIRECT	GO:0042026~protein refolding	3	2.43902	0.00361887	HSPA8, HSPA5, HSPA1A	120	15	19672	32.7867	0.985565	0.145878	0.142633
Hsp90b1		GOTERM_BP_DIRECT	GO:0051591~response to cAMP	4	3.25203	0.00405685	JUN, SPARC, DUSP1, FOS	120	53	19672	12.3723	0.991367	0.155347	0.151892
Hmgn2		GOTERM_BP_DIRECT	GO:0071318~cellular response to ATP	3	2.43902	0.00411955	P2RY12, CCL2, HSP90B1	120	16	19672	30.7375	0.991979	0.155347	0.151892
Pdia4		GOTERM_BP_DIRECT	GO:0035914~skeletal muscle cell differentiation	4	3.25203	0.00473791	EGR1, BTG2, FOS, ATF3	120	56	19672	11.7095	0.996119	0.173082	0.169232
Tcn2		GOTERM_BP_DIRECT	GO:0032496~response to lipopolysaccharide	6	4.87805	0.00549011	NFKBIA, JUN, SPARC, JUND, HPGD, FOS	120	186	19672	5.28817	0.998397	0.193763	0.189453
Hexb		GOTERM_BP_DIRECT	GO:0032760~positive regulation of tumor necrosis factor production	5	4.06504	0.00575212	FCGR3, IFNGR1, CCL4, CCL2, CD14	120	118	19672	6.94633	0.998822	0.193763	0.189453
Tsc22d4		GOTERM_BP_DIRECT	GO:0035994~response to muscle stretch	3	2.43902	0.00580128	NFKBIA, JUN, FOS	120	19	19672	25.8842	0.998888	0.193763	0.189453
Rtn1		GOTERM_BP_DIRECT	GO:0048245~eosinophil chemotaxis	3	2.43902	0.00706844	CCL12, CCL4, CCL2	120	21	19672	23.419	0.99975	0.229528	0.224423
Gadd45g		GOTERM_BP_DIRECT	GO:0006954~inflammatory response	8	6.50407	0.00827679	CSF1R, CCL9, CCL12, C5AR1, CCL4, PLP1, CCL2, CD14	120	379	19672	3.46033	0.99994	0.254729	0.249064
C5ar1		GOTERM_BP_DIRECT	GO:2000353~positive regulation of endothelial cell apoptotic process	3	2.43902	0.008449	CCL12, ECSCR, CCL2	120	23	19672	21.3826	0.999951	0.254729	0.249064
Serinc3		GOTERM_BP_DIRECT	GO:0010628~positive regulation of gene expression	10	8.13008	0.00860307	EGR1, HSPA8, IFNGR1, TMEM119, ERP29, PLP1, CCL2, CALR, VSIR, ATF3	120	579	19672	2.83132	0.999959	0.254729	0.249064
Hspa1a		GOTERM_BP_DIRECT	GO:0045471~response to ethanol	5	4.06504	0.00871614	RGS2, SPARC, HPGD, CCL2, CD14	120	133	19672	6.16291	0.999964	0.254729	0.249064
C1qc		GOTERM_BP_DIRECT	GO:0051592~response to calcium ion	4	3.25203	0.00950658	SPARC, DUSP1, TXNIP, CALM2	120	72	19672	9.10741	0.999986	0.271053	0.265025
Atpif1		GOTERM_BP_DIRECT	GO:0010759~positive regulation of macrophage chemotaxis	3	2.43902	0.00994007	CSF1R, C5AR1, CCL2	120	25	19672	19.672	0.999992	0.276665	0.270512
Rnase4		GOTERM_BP_DIRECT	GO:0009416~response to light stimulus	3	2.43902	0.0115388	JUND, DUSP1, FOS	120	27	19672	18.2148	0.999999	0.306535	0.299718
Oaz1		GOTERM_BP_DIRECT	GO:0031086~nuclear-transcribed mRNA catabolic process, deadenylation-independent decay	2	1.62602	0.0120621	ZFP36, ZFP36L1	120	2	19672	163.933	0.999999	0.306535	0.299718
Ccl12		GOTERM_BP_DIRECT	GO:1902172~regulation of keratinocyte apoptotic process	2	1.62602	0.0120621	ZFP36, ZFP36L1	120	2	19672	163.933	0.999999	0.306535	0.299718
Dpysl2		GOTERM_BP_DIRECT	GO:2000502~negative regulation of natural killer cell chemotaxis	2	1.62602	0.0120621	CCL12, CCL2	120	2	19672	163.933	0.999999	0.306535	0.299718
Atp6v0b		GOTERM_BP_DIRECT	GO:0035690~cellular response to drug	4	3.25203	0.0135161	QDPR, HSPA5, CCL4, CCL2	120	82	19672	7.99675	1	0.328258	0.320957
Fcgr3		GOTERM_BP_DIRECT	GO:0043434~response to peptide hormone	4	3.25203	0.0135161	BTG2, BTG1, SPARC, JUND	120	82	19672	7.99675	1	0.328258	0.320957
Erh		GOTERM_BP_DIRECT	GO:0001774~microglial cell activation	3	2.43902	0.0141329	JUN, IFNGR1, C5AR1	120	30	19672	16.3933	1	0.328258	0.320957
Zfp36l1		GOTERM_BP_DIRECT	GO:0000122~negative regulation of transcription from RNA polymerase II promoter	13	10.5691	0.0141617	EGR1, BTG2, JUN, JUND, TSC22D3, KLF2, ZFP36, H1F0, BIN1, TXNIP, CALR, HMGN2, ATF3	120	967	19672	2.20386	1	0.328258	0.320957
Tpst2		GOTERM_BP_DIRECT	GO:0008360~regulation of cell shape	5	4.06504	0.0143209	CSF1R, CCL12, HEXB, CCL2, RHOB	120	154	19672	5.32251	1	0.328258	0.320957
Ywhah		GOTERM_BP_DIRECT	GO:0019221~cytokine-mediated signaling pathway	5	4.06504	0.0149499	CSF1R, CCL12, KLF6, IFNGR1, CCL2	120	156	19672	5.25427	1	0.336086	0.328611
Marcksl1		GOTERM_BP_DIRECT	GO:0007179~transforming growth factor beta receptor signaling pathway	4	3.25203	0.0158301	JUN, HPGD, CCL2, FOS	120	87	19672	7.53716	1	0.349159	0.341393
Clta		GOTERM_BP_DIRECT	GO:0001649~osteoblast differentiation	4	3.25203	0.0168143	H3F3B, TMEM119, ERH, JUNB	120	89	19672	7.36779	1	0.363998	0.355902
Tmem119		GOTERM_BP_DIRECT	GO:0030100~regulation of endocytosis	3	2.43902	0.0179431	VAMP8, BIN1, PICALM	120	34	19672	14.4647	1	0.376564	0.368188
Dynll1		GOTERM_BP_DIRECT	GO:1904582~positive regulation of intracellular mRNA localization	2	1.62602	0.018039	ZFP36, ZFP36L1	120	3	19672	109.289	1	0.376564	0.368188
Hsp90ab1		GOTERM_BP_DIRECT	GO:0006402~mRNA catabolic process	3	2.43902	0.0199929	ZFP36, ZFP36L1, HSPA1A	120	36	19672	13.6611	1	0.410029	0.40091
Cdc42		GOTERM_BP_DIRECT	GO:0016192~vesicle-mediated transport	6	4.87805	0.0206771	VAMP8, HSPA8, CLTA, SFT2D1, PICALM, HSPA1A	120	259	19672	3.79768	1	0.41675	0.407481
Picalm		GOTERM_BP_DIRECT	GO:0061077~chaperone-mediated protein folding	3	2.43902	0.0210528	HSPA8, PPIB, PDIA4	120	37	19672	13.2919	1	0.417132	0.407854
Calm2		GOTERM_BP_DIRECT	GO:0050807~regulation of synapse organization	3	2.43902	0.0221358	SPARC, TUBA1A, MALAT1	120	38	19672	12.9421	1	0.43127	0.421678
Tmem59		GOTERM_BP_DIRECT	GO:0016525~negative regulation of angiogenesis	4	3.25203	0.0234269	SPARC, ECSCR, CCL2, ADRB2	120	101	19672	6.49241	1	0.43127	0.421678
Ndufa4		GOTERM_BP_DIRECT	GO:0008283~cell proliferation	5	4.06504	0.0234544	MORF4L1, CSF1R, H3F3B, GLUL, ZFP36L1	120	179	19672	4.57914	1	0.43127	0.421678
Cd83		GOTERM_BP_DIRECT	GO:1903334~positive regulation of protein folding	2	1.62602	0.02398	PDIA3, PDIA4	120	4	19672	81.9667	1	0.43127	0.421678
Bin1		GOTERM_BP_DIRECT	GO:0002502~peptide antigen assembly with MHC class I protein complex	2	1.62602	0.02398	PDIA3, CALR	120	4	19672	81.9667	1	0.43127	0.421678
Nfkbia		GOTERM_BP_DIRECT	GO:2001199~negative regulation of dendritic cell differentiation	2	1.62602	0.02398	TMEM176B, TMEM176A	120	4	19672	81.9667	1	0.43127	0.421678
Atox1		GOTERM_BP_DIRECT	GO:0001975~response to amphetamine	3	2.43902	0.0266908	RGS2, DPYSL2, CALM2	120	42	19672	11.7095	1	0.471417	0.460932
Vsir		GOTERM_BP_DIRECT	GO:0001525~angiogenesis	6	4.87805	0.0270187	CCL12, JUN, ECSCR, CCL2, GLUL, RHOB	120	278	19672	3.53813	1	0.471417	0.460932
Ppib		GOTERM_BP_DIRECT	GO:0009611~response to wounding	4	3.25203	0.0285114	ZFP36, CCL2, NEAT1, ZFP36L1	120	109	19672	6.0159	1	0.490144	0.479243
St3gal6		GOTERM_BP_DIRECT	GO:1990441~negative regulation of transcription from RNA polymerase II promoter in response to endoplasmic reticulum stress	2	1.62602	0.0298853	JUN, TMBIM6	120	5	19672	65.5733	1	0.499015	0.487917
Csf1r		GOTERM_BP_DIRECT	GO:0050728~negative regulation of inflammatory response	4	3.25203	0.0305571	SOCS3, ZFP36, ADRB2, IER3	120	112	19672	5.85476	1	0.499015	0.487917
P2ry12		GOTERM_BP_DIRECT	GO:0007010~cytoskeleton organization	4	3.25203	0.0312558	CCL12, DPYSL2, CCL2, YWHAH	120	113	19672	5.80295	1	0.499015	0.487917
Selplg		GOTERM_BP_DIRECT	GO:0006366~transcription from RNA polymerase II promoter	4	3.25203	0.0312558	JUN, JUND, FOS, JUNB	120	113	19672	5.80295	1	0.499015	0.487917
Sec11c		GOTERM_BP_DIRECT	GO:0006897~endocytosis	5	4.06504	0.0313052	CDC42, BIN1, DPYSL2, CLTA, PICALM	120	196	19672	4.18197	1	0.499015	0.487917
Ier3		GOTERM_BP_DIRECT	GO:0042220~response to cocaine	3	2.43902	0.0315887	HSP90AB1, HSPA5, DPYSL2	120	46	19672	10.6913	1	0.499015	0.487917
Tsc22d3		GOTERM_BP_DIRECT	GO:0032355~response to estradiol	4	3.25203	0.0326783	HPGD, DUSP1, TXNIP, CALR	120	115	19672	5.70203	1	0.509345	0.498017
Rgs2		GOTERM_BP_DIRECT	GO:0071902~positive regulation of protein serine/threonine kinase activity	3	2.43902	0.0341602	CSF1R, HSP90AB1, ADRB2	120	48	19672	10.2458	1	0.516023	0.504546
Neat1		GOTERM_BP_DIRECT	GO:0008306~associative learning	3	2.43902	0.0354757	BTG2, ADRB2, LGMN	120	49	19672	10.0367	1	0.516023	0.504546
Manf		GOTERM_BP_DIRECT	GO:1903895~negative regulation of IRE1-mediated unfolded protein response	2	1.62602	0.0357552	HSPA5, PDIA6	120	6	19672	54.6444	1	0.516023	0.504546
Txnip		GOTERM_BP_DIRECT	GO:0036006~cellular response to macrophage colony-stimulating factor stimulus	2	1.62602	0.0357552	CSF1R, CCL2	120	6	19672	54.6444	1	0.516023	0.504546
Ltc4s		GOTERM_BP_DIRECT	GO:0009629~response to gravity	2	1.62602	0.0357552	SPARC, FOS	120	6	19672	54.6444	1	0.516023	0.504546
Calr		GOTERM_BP_DIRECT	GO:1901164~negative regulation of trophoblast cell migration	2	1.62602	0.0357552	ARHGDIB, CALR	120	6	19672	54.6444	1	0.516023	0.504546
Lgmn		GOTERM_BP_DIRECT	GO:0045597~positive regulation of cell differentiation	3	2.43902	0.0395374	SOCS3, HSP90AB1, JUNB	120	52	19672	9.45769	1	0.563649	0.551112
Pdia6		GOTERM_BP_DIRECT	GO:0030968~endoplasmic reticulum unfolded protein response	3	2.43902	0.0409288	HSPA5, CALR, ATF3	120	53	19672	9.27925	1	0.571984	0.559262
Ccl9		GOTERM_BP_DIRECT	GO:0010837~regulation of keratinocyte proliferation	2	1.62602	0.0415899	ZFP36, ZFP36L1	120	7	19672	46.8381	1	0.571984	0.559262
Adrb2		GOTERM_BP_DIRECT	GO:0051647~nucleus localization	2	1.62602	0.0415899	CDC42, BIN1	120	7	19672	46.8381	1	0.571984	0.559262
H1f0		GOTERM_BP_DIRECT	GO:1901216~positive regulation of neuron death	3	2.43902	0.0423384	EGR1, FOS, PICALM	120	54	19672	9.10741	1	0.575508	0.562708
Tmem176b		GOTERM_BP_DIRECT	GO:1904783~positive regulation of NMDA glutamate receptor activity	2	1.62602	0.0473896	IFNGR1, CCL2	120	8	19672	40.9833	1	0.622455	0.60861
Ier5		GOTERM_BP_DIRECT	GO:1905563~negative regulation of vascular endothelial cell proliferation	2	1.62602	0.0473896	CCL12, CCL2	120	8	19672	40.9833	1	0.622455	0.60861
Egr1		GOTERM_BP_DIRECT	GO:0044829~positive regulation by host of viral genome replication	2	1.62602	0.0473896	HSPA8, PPIB	120	8	19672	40.9833	1	0.622455	0.60861
Ifngr1		GOTERM_BP_DIRECT	GO:0042493~response to drug	6	4.87805	0.0491912	JUN, HSP90AB1, DPYSL2, TXNIP, FOS, CALR	120	328	19672	2.99878	1	0.637839	0.623652
Pdia3		GOTERM_BP_DIRECT	GO:0006986~response to unfolded protein	3	2.43902	0.0496521	TMBIM6, MANF, HSPA1A	120	59	19672	8.33559	1	0.637839	0.623652
Zfp36		GOTERM_BP_DIRECT	GO:0009408~response to heat	3	2.43902	0.0526965	CCL2, CD14, HSPA1A	120	61	19672	8.0623	1	0.65408	0.639532
Stmn1		GOTERM_BP_DIRECT	GO:0019941~modification-dependent protein catabolic process	2	1.62602	0.0531545	UBB, UBC	120	9	19672	36.4296	1	0.65408	0.639532
Eif1		GOTERM_BP_DIRECT	GO:0016240~autophagosome docking	2	1.62602	0.0531545	VAMP8, CALM2	120	9	19672	36.4296	1	0.65408	0.639532
Olfml3		GOTERM_BP_DIRECT	GO:0034351~negative regulation of glial cell apoptotic process	2	1.62602	0.0531545	CCL12, CCL2	120	9	19672	36.4296	1	0.65408	0.639532
Plp1		GOTERM_BP_DIRECT	GO:0010595~positive regulation of endothelial cell migration	3	2.43902	0.0542431	SPARC, CALR, RHOB	120	62	19672	7.93226	1	0.660523	0.645832
Cd14		GOTERM_BP_DIRECT	GO:0006979~response to oxidative stress	4	3.25203	0.0550857	BTG1, TXNIP, ATOX1, HMOX2	120	142	19672	4.61784	1	0.663868	0.649103
Sdf2l1		GOTERM_BP_DIRECT	GO:0042542~response to hydrogen peroxide	3	2.43902	0.0558058	JUN, DUSP1, TXNIP	120	63	19672	7.80635	1	0.665683	0.650877
Klf2		GOTERM_BP_DIRECT	GO:0045657~positive regulation of monocyte differentiation	2	1.62602	0.0588848	JUN, ZFP36L1	120	10	19672	32.7867	1	0.680133	0.665006
Scoc		GOTERM_BP_DIRECT	GO:0000288~nuclear-transcribed mRNA catabolic process, deadenylation-dependent decay	2	1.62602	0.0588848	ZFP36, ZFP36L1	120	10	19672	32.7867	1	0.680133	0.665006
Hspa8		GOTERM_BP_DIRECT	GO:0044794~positive regulation by host of viral process	2	1.62602	0.0588848	CSF1R, PPIB	120	10	19672	32.7867	1	0.680133	0.665006
Ubb		GOTERM_BP_DIRECT	GO:0050766~positive regulation of phagocytosis	3	2.43902	0.0622111	HSPA8, FCGR3, CALR	120	67	19672	7.3403	1	0.680133	0.665006
Selk		GOTERM_BP_DIRECT	GO:0006898~receptor-mediated endocytosis	3	2.43902	0.0622111	ADRB2, CD14, PICALM	120	67	19672	7.3403	1	0.680133	0.665006
Sgk1		GOTERM_BP_DIRECT	GO:0045944~positive regulation of transcription from RNA polymerase II promoter	13	10.5691	0.0632557	EGR1, JUN, JUND, HEXB, ADRB2, FOS, KLF2, NFKBIA, KLF6, IER5, JUNB, IER2, ATF3	120	1213	19672	1.75691	1	0.680133	0.665006
Tuba1a		GOTERM_BP_DIRECT	GO:0007015~actin filament organization	4	3.25203	0.0638304	CDC42, MARCKSL1, TPM3, RHOB	120	151	19672	4.3426	1	0.680133	0.665006
Jund		GOTERM_BP_DIRECT	GO:0006915~apoptotic process	8	6.50407	0.0643251	C5AR1, ECSCR, TMBIM6, DYNLL1, SGK1, ZFP36L1, GADD45G, RHOB	120	584	19672	2.24566	1	0.680133	0.665006
Btg1		GOTERM_BP_DIRECT	GO:0038066~p38MAPK cascade	2	1.62602	0.0645807	ZFP36, ZFP36L1	120	11	19672	29.8061	1	0.680133	0.665006
Hspa5		GOTERM_BP_DIRECT	GO:0042759~long-chain fatty acid biosynthetic process	2	1.62602	0.0645807	PLP1, LTC4S	120	11	19672	29.8061	1	0.680133	0.665006
Sparc		GOTERM_BP_DIRECT	GO:0045616~regulation of keratinocyte differentiation	2	1.62602	0.0645807	ZFP36, ZFP36L1	120	11	19672	29.8061	1	0.680133	0.665006
Ier2		GOTERM_BP_DIRECT	GO:0030728~ovulation	2	1.62602	0.0645807	RGS2, HPGD	120	11	19672	29.8061	1	0.680133	0.665006
Rhob		GOTERM_BP_DIRECT	GO:0045647~negative regulation of erythrocyte differentiation	2	1.62602	0.0645807	ZFP36, ZFP36L1	120	11	19672	29.8061	1	0.680133	0.665006
Dusp1		GOTERM_BP_DIRECT	GO:1902895~positive regulation of pri-miRNA transcription from RNA polymerase II promoter	3	2.43902	0.0688528	EGR1, JUN, FOS	120	71	19672	6.92676	1	0.718652	0.702668
Hist1h2bc		GOTERM_BP_DIRECT	GO:0061635~regulation of protein complex stability	2	1.62602	0.0702424	HSPA8, SCOC	120	12	19672	27.3222	1	0.723431	0.707341
Ccl4		GOTERM_BP_DIRECT	GO:0051603~proteolysis involved in cellular protein catabolic process	3	2.43902	0.0705485	HSPA5, PSMA7, LGMN	120	72	19672	6.83056	1	0.723431	0.707341
Socs3		GOTERM_BP_DIRECT	GO:0031640~killing of cells of other organism	3	2.43902	0.0757161	CCL12, CCL2, HMGN2	120	75	19672	6.55733	1	0.739101	0.722663
Glul		GOTERM_BP_DIRECT	GO:0042552~myelination	3	2.43902	0.0757161	HEXB, PLP1, MBP	120	75	19672	6.55733	1	0.739101	0.722663
Atf3		GOTERM_BP_DIRECT	GO:0060213~positive regulation of nuclear-transcribed mRNA poly(A) tail shortening	2	1.62602	0.0758701	BTG2, ZFP36	120	13	19672	25.2205	1	0.739101	0.722663
Btg2		GOTERM_BP_DIRECT	GO:0010950~positive regulation of endopeptidase activity	2	1.62602	0.0758701	PSENEN, VSIR	120	13	19672	25.2205	1	0.739101	0.722663
Malat1		GOTERM_BP_DIRECT	GO:0043922~negative regulation by host of viral transcription	2	1.62602	0.0758701	JUN, CCL4	120	13	19672	25.2205	1	0.739101	0.722663
Ubc		GOTERM_BP_DIRECT	GO:0008347~glial cell migration	2	1.62602	0.0758701	P2RY12, CCL2	120	13	19672	25.2205	1	0.739101	0.722663
Fos		GOTERM_BP_DIRECT	GO:0034097~response to cytokine	3	2.43902	0.0827866	JUN, SPARC, FOS	120	79	19672	6.22532	1	0.799815	0.782026
Hist1h1c		GOTERM_BP_DIRECT	GO:0060395~SMAD protein signal transduction	3	2.43902	0.084585	JUN, SUB1, FOS	120	80	19672	6.1475	1	0.810491	0.792465
H3f3b		GOTERM_BP_DIRECT	GO:0030433~ubiquitin-dependent ERAD pathway	3	2.43902	0.0863953	HSPA5, CALR, HSP90B1	120	81	19672	6.0716	1	0.813853	0.795751
Junb		GOTERM_BP_DIRECT	GO:0009749~response to glucose	3	2.43902	0.0863953	EGR1, TXNIP, GLUL	120	81	19672	6.0716	1	0.813853	0.795751
Mobp		GOTERM_BP_DIRECT	GO:0031115~negative regulation of microtubule polymerization	2	1.62602	0.0870244	STMN1, SGK1	120	15	19672	21.8578	1	0.813853	0.795751
Jun		GOTERM_BP_DIRECT	GO:0043525~positive regulation of neuron apoptotic process	3	2.43902	0.0882173	CDC42, EGR1, JUN	120	82	19672	5.99756	1	0.817764	0.799576
Fcrls		GOTERM_BP_DIRECT	GO:0031175~neuron projection development	4	3.25203	0.0888418	BTG2, STMN1, PLP1, MANF	120	174	19672	3.76858	1	0.817764	0.799576
Mbp		GOTERM_BP_DIRECT	GO:1900153~positive regulation of nuclear-transcribed mRNA catabolic process, deadenylation-dependent decay	2	1.62602	0.0925514	ZFP36, ZFP36L1	120	16	19672	20.4917	1	0.832251	0.813741
		GOTERM_BP_DIRECT	GO:0007019~microtubule depolymerization	2	1.62602	0.0925514	STMN1, SGK1	120	16	19672	20.4917	1	0.832251	0.813741
		GOTERM_BP_DIRECT	GO:0048143~astrocyte activation	2	1.62602	0.0925514	IFNGR1, C5AR1	120	16	19672	20.4917	1	0.832251	0.813741
		GOTERM_BP_DIRECT	GO:0014070~response to organic cyclic compound	3	2.43902	0.0937513	BTG2, CD83, JUND	120	85	19672	5.78588	1	0.836605	0.817998
		GOTERM_BP_DIRECT	GO:0048246~macrophage chemotaxis	2	1.62602	0.0980452	CCL12, CCL2	120	17	19672	19.2863	1	0.855335	0.836311
		GOTERM_BP_DIRECT	GO:0032516~positive regulation of phosphoprotein phosphatase activity	2	1.62602	0.0980452	HSP90AB1, CALM2	120	17	19672	19.2863	1	0.855335	0.836311
		GOTERM_BP_DIRECT	GO:0040015~negative regulation of multicellular organism growth	2	1.62602	0.0980452	ADRB2, LGMN	120	17	19672	19.2863	1	0.855335	0.836311
		GOTERM_BP_DIRECT	GO:0030097~hemopoiesis	3	2.43902	0.0993832	CSF1R, SELPLG, PICALM	120	88	19672	5.58864	1	0.860585	0.841444
Mol-up
Gene_symbol		Category	Term	Count	%	PValue	Genes	List Total	Pop Hits	Pop Total	Fold Enrichment	Bonferroni	Benjamini	FDR
Apoe		GOTERM_BP_DIRECT	GO:0015990~electron transport coupled proton transport	4	4.21053	9.1992e-07	MT-ND4, MT-ND5, MT-CO1, MT-CYTB	91	5	19672	172.941	0.000937878	0.000760366	0.000756639
Il33		GOTERM_BP_DIRECT	GO:0006412~translation	11	11.5789	1.49091e-06	RBM3, RPS4X, EEF1A1, RPL5, RPL10, RPS3A1, RPS6, RPL22L1, RPL8, RPS21, UBA52	91	309	19672	7.69558	0.00151958	0.000760366	0.000756639
Neat1		GOTERM_BP_DIRECT	GO:0006120~mitochondrial electron transport, NADH to ubiquinone	5	5.26316	4.81435e-06	MT-ND4, MT-ND5, MT-ND2, MT-ND3, MT-ND1	91	25	19672	43.2352	0.00489861	0.00163688	0.00162886
Ndrg2		GOTERM_BP_DIRECT	GO:0007568~aging	7	7.36842	0.0002741	MT-ND4, JUND, MT-CO1, APOD, ALDOC, APOE, SNCA	91	195	19672	7.76016	0.243929	0.0698955	0.0695529
Gstm1		GOTERM_BP_DIRECT	GO:0042773~ATP synthesis coupled electron transport	3	3.15789	0.000428248	MT-ND4, MT-ND5, MT-CO2	91	7	19672	92.6468	0.353968	0.0714859	0.0711355
Htra1		GOTERM_BP_DIRECT	GO:0009060~aerobic respiration	4	4.21053	0.000457437	MT-ND4, MT-CO1, MT-CO3, MT-ND1	91	33	19672	26.2031	0.372927	0.0714859	0.0711355
Spock3		GOTERM_BP_DIRECT	GO:0006979~response to oxidative stress	6	6.31579	0.00049059	MT-CO1, RCAN2, PRDX1, APOE, MT-ND3, MT3	91	142	19672	9.13419	0.393787	0.0714859	0.0711355
Selm		GOTERM_BP_DIRECT	GO:0048662~negative regulation of smooth muscle cell proliferation	4	4.21053	0.0011435	APOD, PIK3R1, APOE, NDRG2	91	45	19672	19.2156	0.688712	0.145796	0.145082
Gatm		GOTERM_BP_DIRECT	GO:0032981~mitochondrial respiratory chain complex I assembly	4	4.21053	0.00275143	MT-ND4, MT-ND5, MT-ND2, MT-ND1	91	61	19672	14.1755	0.939815	0.311829	0.3103
Pex5l		GOTERM_BP_DIRECT	GO:0021549~cerebellum development	4	4.21053	0.00329573	MT-ND4, NFIX, MT-CO1, CKB	91	65	19672	13.3031	0.965514	0.336164	0.334517
Sepp1		GOTERM_BP_DIRECT	GO:0051592~response to calcium ion	4	4.21053	0.00439773	SPARC, MT-CYTB, CALM2, ACTG1	91	72	19672	12.0098	0.988842	0.34147	0.339796
Snca		GOTERM_BP_DIRECT	GO:0051000~positive regulation of nitric-oxide synthase activity	3	3.15789	0.00450514	S100A1, APOE, CALM2	91	22	19672	29.4785	0.990005	0.34147	0.339796
Pmp22		GOTERM_BP_DIRECT	GO:0000122~negative regulation of transcription from RNA polymerase II promoter	12	12.6316	0.00456884	IL33, DDX5, NFIX, JUND, RPL10, IFI27, S100A1, BHLHE41, ZBTB20, POU3F1, SOX10, FGFR2	91	967	19672	2.68264	0.990636	0.34147	0.339796
Xist		GOTERM_BP_DIRECT	GO:0000302~response to reactive oxygen species	3	3.15789	0.00491958	GSTP1, PRDX1, APOD	91	23	19672	28.1968	0.993464	0.34147	0.339796
Calm2		GOTERM_BP_DIRECT	GO:0010628~positive regulation of gene expression	9	9.47368	0.00502162	IL33, RPL5, PMP22, PIK3R1, POU3F1, MT3, SOX10, FGFR2, ACTG1	91	579	19672	3.36025	0.994113	0.34147	0.339796
Apod		GOTERM_BP_DIRECT	GO:1901215~negative regulation of neuron death	4	4.21053	0.00590152	APOE, MT3, FBXO7, SNCA	91	80	19672	10.8088	0.997612	0.37582	0.373978
Rcan2		GOTERM_BP_DIRECT	GO:0022904~respiratory electron transport chain	3	3.15789	0.00626366	MT-CO1, MT-CYTB, MT-CO3	91	26	19672	24.9434	0.998353	0.37582	0.373978
Epdr1		GOTERM_BP_DIRECT	GO:0030517~negative regulation of axon extension	3	3.15789	0.00724209	SEMA6D, MT3, RTN4	91	28	19672	23.1617	0.999397	0.410385	0.408373
C4b		GOTERM_BP_DIRECT	GO:0045727~positive regulation of translation	4	4.21053	0.00767864	RBM3, RPS4X, RPL5, RPS3A1	91	88	19672	9.82617	0.999615	0.412222	0.410201
Hapln2		GOTERM_BP_DIRECT	GO:0010977~negative regulation of neuron projection development	4	4.21053	0.00816695	PMP22, SPOCK1, APOE, RTN4	91	90	19672	9.60781	0.999767	0.416514	0.414473
Gstp1		GOTERM_BP_DIRECT	GO:0050806~positive regulation of synaptic transmission	3	3.15789	0.00939103	KCTD13, S100B, SNCA	91	32	19672	20.2665	0.999934	0.456136	0.4539
mt-Nd2		GOTERM_BP_DIRECT	GO:0050821~protein stabilization	5	5.26316	0.0121281	RPL5, PIK3R1, MT3, RTN4, PFN2	91	194	19672	5.57154	0.999996	0.562302	0.559546
Ddx5		GOTERM_BP_DIRECT	GO:0014048~regulation of glutamate secretion	2	2.10526	0.0136631	GABBR1, SNCA	91	3	19672	144.117	0.999999	0.605928	0.602958
Prkcdbp		GOTERM_BP_DIRECT	GO:0009409~response to cold	3	3.15789	0.0165508	RBM3, PCSK1N, MT-CO2	91	43	19672	15.082	1	0.703411	0.699963
Spock1		GOTERM_BP_DIRECT	GO:0002181~cytoplasmic translation	3	3.15789	0.017288	RPL22L1, RPL8, RPS21	91	44	19672	14.7393	1	0.70535	0.701893
Abca8a		GOTERM_BP_DIRECT	GO:0051612~negative regulation of serotonin uptake	2	2.10526	0.0181763	GPM6B, SNCA	91	4	19672	108.088	1	0.71307	0.709575
mt-Nd3		GOTERM_BP_DIRECT	GO:1901687~glutathione derivative biosynthetic process	2	2.10526	0.0226691	GSTM1, GSTP1	91	5	19672	86.4703	1	0.832498	0.828417
Nfix		GOTERM_BP_DIRECT	GO:0045471~response to ethanol	4	4.21053	0.0231675	MT-ND4, SPARC, GSTP1, FGFR2	91	133	19672	6.50153	1	0.832498	0.828417
Jund		GOTERM_BP_DIRECT	GO:0071364~cellular response to epidermal growth factor stimulus	3	3.15789	0.0236691	EEF1A1, GSTP1, PDE8A	91	52	19672	12.4717	1	0.832498	0.828417
Scd2		GOTERM_BP_DIRECT	GO:1901216~positive regulation of neuron death	3	3.15789	0.0253938	MAPT, APOE, SNCA	91	54	19672	12.0098	1	0.863389	0.859157
Rbm3		GOTERM_BP_DIRECT	GO:0043066~negative regulation of apoptotic process	8	8.42105	0.0306987	RPL10, RPS3A1, GSTP1, RPS6, PIK3R1, MT3, SOX10, SNCA	91	656	19672	2.63629	1	0.976534	0.971747
mt-Nd5		GOTERM_BP_DIRECT	GO:0032808~lacrimal gland development	2	2.10526	0.0315938	SOX10, FGFR2	91	7	19672	61.7645	1	0.976534	0.971747
Glul		GOTERM_BP_DIRECT	GO:0033591~response to L-ascorbic acid	2	2.10526	0.0315938	SPARC, GSTP1	91	7	19672	61.7645	1	0.976534	0.971747
mt-Nd1		GOTERM_BP_DIRECT	GO:0071638~negative regulation of monocyte chemotactic protein-1 production	2	2.10526	0.0360258	GSTP1, APOD	91	8	19672	54.044	1	1	0.996075
Ftl1		GOTERM_BP_DIRECT	GO:0040012~regulation of locomotion	2	2.10526	0.0360258	FBXO7, SNCA	91	8	19672	54.044	1	1	0.996075
Bhlhe41		GOTERM_BP_DIRECT	GO:0046689~response to mercury ion	2	2.10526	0.0360258	GATM, MT-CYTB	91	8	19672	54.044	1	1	0.996075
Gm10076		GOTERM_BP_DIRECT	GO:0016240~autophagosome docking	2	2.10526	0.0404378	VAMP8, CALM2	91	9	19672	48.0391	1	1	0.996075
Rtn4		GOTERM_BP_DIRECT	GO:0010642~negative regulation of platelet-derived growth factor receptor signaling pathway	2	2.10526	0.0404378	APOD, SNCA	91	9	19672	48.0391	1	1	0.996075
Etv1		GOTERM_BP_DIRECT	GO:0051384~response to glucocorticoid	3	3.15789	0.0419583	SPARC, PIK3R1, S100B	91	71	19672	9.13419	1	1	0.996075
Uba52		GOTERM_BP_DIRECT	GO:0006707~cholesterol catabolic process	2	2.10526	0.0448299	APOE, MT3	91	10	19672	43.2352	1	1	0.996075
Eef1a1		GOTERM_BP_DIRECT	GO:0032872~regulation of stress-activated MAPK cascade	2	2.10526	0.0448299	GSTP1, PRDX1	91	10	19672	43.2352	1	1	0.996075
Ckb		GOTERM_BP_DIRECT	GO:0010976~positive regulation of neuron projection development	4	4.21053	0.047655	EEF1A1, GPRC5B, MAPT, APOE	91	177	19672	4.88533	1	1	0.996075
Slc1a2		GOTERM_BP_DIRECT	GO:0014044~Schwann cell development	2	2.10526	0.049202	PMP22, POU3F1	91	11	19672	39.3047	1	1	0.996075
Gabbr1		GOTERM_BP_DIRECT	GO:0048708~astrocyte differentiation	2	2.10526	0.049202	NFIX, S100B	91	11	19672	39.3047	1	1	0.996075
Mapt		GOTERM_BP_DIRECT	GO:0010940~positive regulation of necrotic cell death	2	2.10526	0.049202	MT-CO2, MT3	91	11	19672	39.3047	1	1	0.996075
mt-Co1		GOTERM_BP_DIRECT	GO:0085029~extracellular matrix assembly	2	2.10526	0.049202	GPM6B, HAPLN2	91	11	19672	39.3047	1	1	0.996075
Rps3a1		GOTERM_BP_DIRECT	GO:0007611~learning or memory	3	3.15789	0.0508236	GATM, MAPT, S100B	91	79	19672	8.20921	1	1	0.996075
Psat1		GOTERM_BP_DIRECT	GO:0050679~positive regulation of epithelial cell proliferation	3	3.15789	0.0508236	HTRA1, GLUL, FGFR2	91	79	19672	8.20921	1	1	0.996075
Actg1		GOTERM_BP_DIRECT	GO:0019430~removal of superoxide radicals	2	2.10526	0.0535544	PRDX1, MT3	91	12	19672	36.0293	1	1	0.996075
mt-Nd4		GOTERM_BP_DIRECT	GO:0051122~hepoxilin biosynthetic process	2	2.10526	0.0535544	GSTM1, GSTP1	91	12	19672	36.0293	1	1	0.996075
mt-Cytb		GOTERM_BP_DIRECT	GO:0032496~response to lipopolysaccharide	4	4.21053	0.0537726	SPARC, JUND, FGFR2, SNCA	91	186	19672	4.64894	1	1	0.996075
Rasgrp3		GOTERM_BP_DIRECT	GO:0043434~response to peptide hormone	3	3.15789	0.0543071	GATM, SPARC, JUND	91	82	19672	7.90887	1	1	0.996075
mt-Co2		GOTERM_BP_DIRECT	GO:0060907~positive regulation of macrophage cytokine production	2	2.10526	0.057887	GPRC5B, RTN4	91	13	19672	33.2578	1	1	0.996075
S100a1		GOTERM_BP_DIRECT	GO:0006123~mitochondrial electron transport, cytochrome c to oxygen	2	2.10526	0.057887	MT-CO1, MT-CO3	91	13	19672	33.2578	1	1	0.996075
Pcsk1n		GOTERM_BP_DIRECT	GO:0035493~SNARE complex assembly	2	2.10526	0.0622001	VAMP8, SNCA	91	14	19672	30.8823	1	1	0.996075
Gm10116		GOTERM_BP_DIRECT	GO:0050848~regulation of calcium-mediated signaling	2	2.10526	0.0664936	MAPT, CALM2	91	15	19672	28.8234	1	1	0.996075
Rpl10		GOTERM_BP_DIRECT	GO:0050729~positive regulation of inflammatory response	3	3.15789	0.0677612	IL33, GPRC5B, SNCA	91	93	19672	6.97341	1	1	0.996075
Zbtb20		GOTERM_BP_DIRECT	GO:0051258~protein polymerization	2	2.10526	0.0707677	MID1IP1, MAPT	91	16	19672	27.022	1	1	0.996075
Sparc		GOTERM_BP_DIRECT	GO:0051492~regulation of stress fiber assembly	2	2.10526	0.0707677	PIK3R1, ACTG1	91	16	19672	27.022	1	1	0.996075
Ank		GOTERM_BP_DIRECT	GO:0007623~circadian rhythm	3	3.15789	0.0729008	DDX5, JUND, BHLHE41	91	97	19672	6.68585	1	1	0.996075
Gm10073		GOTERM_BP_DIRECT	GO:0048489~synaptic vesicle transport	2	2.10526	0.0834742	FGFR2, SNCA	91	19	19672	22.7553	1	1	0.996075
Slu7		GOTERM_BP_DIRECT	GO:0006112~energy reserve metabolic process	2	2.10526	0.0834742	S100B, MT3	91	19	19672	22.7553	1	1	0.996075
Gpm6b		GOTERM_BP_DIRECT	GO:0046889~positive regulation of lipid biosynthetic process	2	2.10526	0.0834742	ZBTB20, APOE	91	19	19672	22.7553	1	1	0.996075
Lrp1b		GOTERM_BP_DIRECT	GO:1902430~negative regulation of beta-amyloid formation	2	2.10526	0.0918495	APOE, RTN4	91	21	19672	20.5882	1	1	0.996075
Sox10		GOTERM_BP_DIRECT	GO:0002021~response to dietary excess	2	2.10526	0.0918495	PCSK1N, APOE	91	21	19672	20.5882	1	1	0.996075
Pfn2		GOTERM_BP_DIRECT	GO:0070374~positive regulation of ERK1 and ERK2 cascade	4	4.21053	0.0940031	APOE, MT3, PDE8A, FGFR2	91	236	19672	3.664	1	1	0.996075
Mt3		GOTERM_BP_DIRECT	GO:0045055~regulated exocytosis	2	2.10526	0.0960088	PEX5L, TMED10	91	22	19672	19.6523	1	1	0.996075
S100b		GOTERM_BP_DIRECT	GO:0051893~regulation of focal adhesion assembly	2	2.10526	0.0960088	GPM6B, ACTG1	91	22	19672	19.6523	1	1	0.996075
Sh3bgrl3
Chmp7
mt-Co3
Kctd13
Gprc5b
Nap1l5
Rps21
Rps4x
Rps6
Csrp1
Tmed10
Pde8a
Rpl22l1
Rpl8
Rpl5
Dusp23
Vamp8
Aldoc
Mast4
Pou3f1
Enpp4
Agap1
Ly6g6f
Sema6d
Dcdc2a
Prdx1
Fgfr2
Fbxo7
Mid1ip1
Pik3r1
Ifi27
Mol-down
Gene_symbol		Category	Term	Count	%	PValue	Genes	List Total	Pop Hits	Pop Total	Fold Enrichment	Bonferroni	Benjamini	FDR
Phyhipl		GOTERM_BP_DIRECT	GO:0042552~myelination	6	7.22892	1.12249e-05	UGT8A, PLLP, PLP1, LPAR1, MAL, TSPAN2	78	75	19672	20.1764	0.00683498	0.00685841	0.00685841
Ypel3		GOTERM_BP_DIRECT	GO:0006629~lipid metabolic process	10	12.0482	0.000306931	ELOVL1, FDPS, PCYT2, FABP5, HMGCS1, UGT8A, NPC2, TECR, GDE1, MSMO1	78	554	19672	4.55244	0.171024	0.0937674	0.0937674
Ssna1		GOTERM_BP_DIRECT	GO:0042989~sequestering of actin monomers	3	3.61446	0.000973047	GSN, PFN1, TMSB10	78	12	19672	63.0513	0.448339	0.198177	0.198177
Cisd1		GOTERM_BP_DIRECT	GO:0006694~steroid biosynthetic process	4	4.81928	0.00250942	FDPS, HMGCS1, TECR, MSMO1	78	69	19672	14.6206	0.784583	0.383313	0.383313
Arpc1a		GOTERM_BP_DIRECT	GO:0016126~sterol biosynthetic process	3	3.61446	0.00612755	FDPS, HMGCS1, MSMO1	78	30	19672	25.2205	0.97661	0.748786	0.748786
Cstb		GOTERM_BP_DIRECT	GO:0051497~negative regulation of stress fiber assembly	3	3.61446	0.00782305	TMEFF2, STMN1, PFN1	78	34	19672	22.2534	0.991759	0.796647	0.796647
Fam177a		GOTERM_BP_DIRECT	GO:0006695~cholesterol biosynthetic process	3	3.61446	0.0107137	FDPS, HMGCS1, MSMO1	78	40	19672	18.9154	0.998614	0.798843	0.798843
Ndufb2		GOTERM_BP_DIRECT	GO:0008203~cholesterol metabolic process	4	4.81928	0.0108992	FDPS, HMGCS1, NPC2, MSMO1	78	117	19672	8.6224	0.998764	0.798843	0.798843
Fez1		GOTERM_BP_DIRECT	GO:0030833~regulation of actin filament polymerization	3	3.61446	0.0117669	ARPC1B, ARPC1A, PFN1	78	42	19672	18.0147	0.999277	0.798843	0.798843
Atp5j		GOTERM_BP_DIRECT	GO:0008202~steroid metabolic process	4	4.81928	0.0138737	FDPS, HMGCS1, NPC2, MSMO1	78	128	19672	7.88141	0.999804	0.847682	0.847682
D8Ertd738e		GOTERM_BP_DIRECT	GO:0002175~protein localization to paranode region of axon	2	2.40964	0.0194203	UGT8A, MAL	78	5	19672	100.882	0.999994	1	1
Atp5l		GOTERM_BP_DIRECT	GO:0006936~muscle contraction	3	3.61446	0.0196429	FKBP1A, MYL6, HSBP1	78	55	19672	13.7566	0.999995	1	1
Myl6		GOTERM_BP_DIRECT	GO:0008366~axon ensheathment	2	2.40964	0.0232595	CLDN11, PLP1	78	6	19672	84.0684	0.999999	1	1
Shfm1		GOTERM_BP_DIRECT	GO:0015918~sterol transport	2	2.40964	0.0270838	VAPA, NPC2	78	7	19672	72.0586	1	1	1
Nudt4		GOTERM_BP_DIRECT	GO:0006914~autophagy	4	4.81928	0.0390552	VMP1, TMEM59, TMBIM6, HMGB1	78	191	19672	5.28178	1	1	1
Uqcr11		GOTERM_BP_DIRECT	GO:0048812~neuron projection morphogenesis	3	3.61446	0.0392689	UGT8A, SGK1, GAS7	78	80	19672	9.45769	1	1	1
Tecr		GOTERM_BP_DIRECT	GO:0030036~actin cytoskeleton organization	4	4.81928	0.0421748	PDLIM2, GSN, PFN1, TMSB10	78	197	19672	5.12092	1	1	1
Tspan3		GOTERM_BP_DIRECT	GO:2000145~regulation of cell motility	2	2.40964	0.0422338	IGSF8, CD81	78	11	19672	45.8555	1	1	1
Vapa		GOTERM_BP_DIRECT	GO:1990000~amyloid fibril formation	2	2.40964	0.0422338	FKBP1A, GSN	78	11	19672	45.8555	1	1	1
Dnaja1		GOTERM_BP_DIRECT	GO:0009247~glycolipid biosynthetic process	2	2.40964	0.0422338	SCCPDH, UGT8A	78	11	19672	45.8555	1	1	1
Gas7		GOTERM_BP_DIRECT	GO:0042761~very long-chain fatty acid biosynthetic process	2	2.40964	0.0497213	ELOVL1, TECR	78	13	19672	38.8008	1	1	1
Hmgn3		GOTERM_BP_DIRECT	GO:0034314~Arp2/3 complex-mediated actin nucleation	2	2.40964	0.057151	ARPC1B, ARPC1A	78	15	19672	33.6274	1	1	1
Psmb2		GOTERM_BP_DIRECT	GO:0031115~negative regulation of microtubule polymerization	2	2.40964	0.057151	STMN1, SGK1	78	15	19672	33.6274	1	1	1
Atpif1		GOTERM_BP_DIRECT	GO:0042776~mitochondrial ATP synthesis coupled proton transport	2	2.40964	0.0608443	ATP5J, ATP5L	78	16	19672	31.5256	1	1	1
Spcs1		GOTERM_BP_DIRECT	GO:0007019~microtubule depolymerization	2	2.40964	0.0608443	STMN1, SGK1	78	16	19672	31.5256	1	1	1
Hsbp1		GOTERM_BP_DIRECT	GO:0043065~positive regulation of apoptotic process	5	6.0241	0.063309	DNAJA1, LPAR1, HMGB1, PTN, PHLDA3	78	383	19672	3.2925	1	1	1
Golga7		GOTERM_BP_DIRECT	GO:0008299~isoprenoid biosynthetic process	2	2.40964	0.0645233	FDPS, HMGCS1	78	17	19672	29.6712	1	1	1
Igsf8		GOTERM_BP_DIRECT	GO:0015986~ATP synthesis coupled proton transport	2	2.40964	0.0681881	ATP5J, ATP5L	78	18	19672	28.0228	1	1	1
Tspan15		GOTERM_BP_DIRECT	GO:0014002~astrocyte development	2	2.40964	0.0681881	PLP1, TSPAN2	78	18	19672	28.0228	1	1	1
Ndufa3		GOTERM_BP_DIRECT	GO:0022010~central nervous system myelination	2	2.40964	0.0790977	PLP1, MAL	78	21	19672	24.0195	1	1	1
Tmbim6		GOTERM_BP_DIRECT	GO:0061564~axon development	2	2.40964	0.0827061	PLP1, TSPAN2	78	22	19672	22.9277	1	1	1
Gde1		GOTERM_BP_DIRECT	GO:0042246~tissue regeneration	2	2.40964	0.0863006	GSN, PTN	78	23	19672	21.9309	1	1	1
Dynlrb1		GOTERM_BP_DIRECT	GO:0090026~positive regulation of monocyte chemotaxis	2	2.40964	0.0863006	HMGB1, LGMN	78	23	19672	21.9309	1	1	1
Itih3		GOTERM_BP_DIRECT	GO:0071404~cellular response to low-density lipoprotein particle stimulus	2	2.40964	0.0863006	HMGCS1, CD81	78	23	19672	21.9309	1	1	1
Slc25a5
Serf2
Plp1
Tceb2
Elovl1
Deb1
Hist1h2bc
Sccpdh
Pfn1
1810037I17Rik
Malat1
Vmp1
Hmgb1
Pcyt2
Opalin
Pllp
Tmem59
Cd81
Rap1a
Tmsb10
Cmtm5
Fabp5
Anks1b
Lpar1
Stmn1
Fdps
Npc2
Tsc22d3
Hist1h1c
Tma7
Tmeff2
Klf13
Josd2
Phlda3
Lgmn
Msmo1
Mal
Mobp
Arpc1b
Fkbp1a
Tspan2
Cldn11
Ptn
Desi1
Pdlim2
Hmgcs1
Sgk1
Polr3e
Mog
Ugt8a
Marcksl1
Grb14
Gamt
Gsn
Opc-up
Gene_symbol		Category	Term	Count	%	PValue	Genes	List Total	Pop Hits	Pop Total	Fold Enrichment	Bonferroni	Benjamini	FDR
Sparcl1		GOTERM_BP_DIRECT	GO:1902430~negative regulation of beta-amyloid formation	5	7.35294	5.14158e-07	PRNP, RTN3, SPON1, APOE, CLU	63	21	19672	74.3462	0.000404047	0.000404129	0.000403614
PISD		GOTERM_BP_DIRECT	GO:0050807~regulation of synapse organization	5	7.35294	6.09206e-06	CTTNBP2, SPARCL1, MALAT1, APOE, ETV5	63	38	19672	41.086	0.00477693	0.00239418	0.00239113
Gm3764		GOTERM_BP_DIRECT	GO:0010977~negative regulation of neuron projection development	5	7.35294	0.00018659	LRP1, NTM, TNR, APOE, ITM2C	63	90	19672	17.3474	0.136424	0.0488865	0.0488243
Nrxn2		GOTERM_BP_DIRECT	GO:0007155~cell adhesion	9	13.2353	0.000530249	SPON1, NTM, NRXN1, SDC3, OMG, PCDH15, TNR, NRXN2, PCDHB9	63	594	19672	4.73112	0.340904	0.104194	0.104061
Meg3		GOTERM_BP_DIRECT	GO:1903078~positive regulation of protein localization to plasma membrane	4	5.88235	0.000733661	PRNP, PGRMC1, LRP1, NRXN1	63	56	19672	22.3039	0.438346	0.115331	0.115185
Marcks		GOTERM_BP_DIRECT	GO:0035264~multicellular organism growth	5	7.35294	0.000943651	MEG3, ANKRD11, PCDH15, SLC1A2, ZFP36L1	63	138	19672	11.3135	0.523868	0.123618	0.123461
Apoe		GOTERM_BP_DIRECT	GO:0060548~negative regulation of cell death	4	5.88235	0.00532367	LRP1, CLU, OGT, SOX4	63	112	19672	11.1519	0.984938	0.597772	0.597012
Malat1		GOTERM_BP_DIRECT	GO:1902998~positive regulation of neurofibrillary tangle assembly	2	2.94118	0.0062936	APOE, CLU	63	2	19672	312.254	0.993004	0.618346	0.61756
Olig2		GOTERM_BP_DIRECT	GO:0030534~adult behavior	3	4.41176	0.00812169	NRXN1, SLC1A2, NRXN2	63	43	19672	21.7852	0.998355	0.709294	0.708392
Scd2		GOTERM_BP_DIRECT	GO:1900221~regulation of beta-amyloid clearance	2	2.94118	0.00942577	APOE, CLU	63	3	19672	208.169	0.999415	0.740866	0.739923
Nav1		GOTERM_BP_DIRECT	GO:0007399~nervous system development	6	8.82353	0.012131	CCDC88A, SLC1A2, CSPG5, NAV1, OLIG2, BRINP3	63	437	19672	4.28724	0.999932	0.744678	0.74373
Xist		GOTERM_BP_DIRECT	GO:0097118~neuroligin clustering involved in postsynaptic membrane assembly	2	2.94118	0.0125482	NRXN1, NRXN2	63	4	19672	156.127	0.999951	0.744678	0.74373
Pcdh15		GOTERM_BP_DIRECT	GO:1901216~positive regulation of neuron death	3	4.41176	0.0125884	PRNP, APOE, CLU	63	54	19672	17.3474	0.999953	0.744678	0.74373
Ddx5		GOTERM_BP_DIRECT	GO:0017038~protein import	2	2.94118	0.015661	APOE, CLU	63	5	19672	124.902	0.999996	0.744678	0.74373
Arhgap31		GOTERM_BP_DIRECT	GO:0097116~gephyrin clustering involved in postsynaptic density assembly	2	2.94118	0.015661	NRXN1, NRXN2	63	5	19672	124.902	0.999996	0.744678	0.74373
Slc1a2		GOTERM_BP_DIRECT	GO:0045893~positive regulation of transcription, DNA-templated	7	10.2941	0.0175922	MEG3, DDX5, ID2, EBF1, APOE, SOX4, ETV5	63	661	19672	3.30677	0.999999	0.744678	0.74373
Kcnip3		GOTERM_BP_DIRECT	GO:0097114~NMDA glutamate receptor clustering	2	2.94118	0.0187641	NRXN1, APOE	63	6	19672	104.085	1	0.744678	0.74373
Ifi27		GOTERM_BP_DIRECT	GO:0097119~postsynaptic density protein 95 clustering	2	2.94118	0.0187641	NRXN1, NRXN2	63	6	19672	104.085	1	0.744678	0.74373
Epn2		GOTERM_BP_DIRECT	GO:1902951~negative regulation of dendritic spine maintenance	2	2.94118	0.0187641	PRNP, APOE	63	6	19672	104.085	1	0.744678	0.74373
Xylt1		GOTERM_BP_DIRECT	GO:0006898~receptor-mediated endocytosis	3	4.41176	0.0189485	LRP1, HIP1R, APOE	63	67	19672	13.9815	1	0.744678	0.74373
Prnp		GOTERM_BP_DIRECT	GO:1900223~positive regulation of beta-amyloid clearance	2	2.94118	0.0218576	LRP1, APOE	63	7	19672	89.2154	1	0.759326	0.75836
Plp1		GOTERM_BP_DIRECT	GO:0042297~vocal learning	2	2.94118	0.0218576	NRXN1, NRXN2	63	7	19672	89.2154	1	0.759326	0.75836
Nrxn1		GOTERM_BP_DIRECT	GO:0042552~myelination	3	4.41176	0.0234037	GJC3, PLP1, OLIG2	63	75	19672	12.4902	1	0.759326	0.75836
Snhg11		GOTERM_BP_DIRECT	GO:0006897~endocytosis	4	5.88235	0.0239697	LRP1, HIP1R, LRP1B, EPN2	63	196	19672	6.37253	1	0.759326	0.75836
Midn		GOTERM_BP_DIRECT	GO:0032956~regulation of actin cytoskeleton organization	3	4.41176	0.0263853	CCDC88A, LRP1, HIP1R	63	80	19672	11.7095	1	0.759326	0.75836
Tnr		GOTERM_BP_DIRECT	GO:0045665~negative regulation of neuron differentiation	3	4.41176	0.0269992	ID2, OLIG2, RAP1GAP	63	81	19672	11.565	1	0.759326	0.75836
Wscd1		GOTERM_BP_DIRECT	GO:1900020~positive regulation of protein kinase C activity	2	2.94118	0.0280158	MARCKS, NRXN1	63	9	19672	69.3898	1	0.759326	0.75836
Cirbp		GOTERM_BP_DIRECT	GO:1905274~regulation of modification of postsynaptic actin cytoskeleton	2	2.94118	0.0280158	MARCKS, CTTNBP2	63	9	19672	69.3898	1	0.759326	0.75836
Rap1gap		GOTERM_BP_DIRECT	GO:0097104~postsynaptic membrane assembly	2	2.94118	0.0280158	NRXN1, NRXN2	63	9	19672	69.3898	1	0.759326	0.75836
Sox4		GOTERM_BP_DIRECT	GO:0071333~cellular response to glucose stimulus	3	4.41176	0.0295122	ZBTB20, OGT, SOX4	63	85	19672	11.0207	1	0.77322	0.772237
Lrp1		GOTERM_BP_DIRECT	GO:0032092~positive regulation of protein binding	3	4.41176	0.0334491	SPON1, LRP1, HIP1R	63	91	19672	10.2941	1	0.78986	0.788855
Ankrd11		GOTERM_BP_DIRECT	GO:0010629~negative regulation of gene expression	5	7.35294	0.0336797	LRP1, NRXN1, ID2, ZBTB20, APOE	63	387	19672	4.03429	1	0.78986	0.788855
Clu		GOTERM_BP_DIRECT	GO:0007158~neuron cell-cell adhesion	2	2.94118	0.0341359	NRXN1, TNR	63	11	19672	56.7734	1	0.78986	0.788855
Gjc3		GOTERM_BP_DIRECT	GO:0010628~positive regulation of gene expression	6	8.82353	0.0355705	PID1, NRXN1, ID2, PLP1, CLU, OGT	63	579	19672	3.23579	1	0.78986	0.788855
Zbtb20		GOTERM_BP_DIRECT	GO:0006915~apoptotic process	6	8.82353	0.0367026	RTN3, IFI27, KCNIP3, HIP1R, OGT, ZFP36L1	63	584	19672	3.20809	1	0.78986	0.788855
Ogt		GOTERM_BP_DIRECT	GO:1900272~negative regulation of long-term synaptic potentiation	2	2.94118	0.0371817	PRNP, APOE	63	12	19672	52.0423	1	0.78986	0.788855
Mtss1l		GOTERM_BP_DIRECT	GO:1905907~negative regulation of amyloid fibril formation	2	2.94118	0.0371817	APOE, CLU	63	12	19672	52.0423	1	0.78986	0.788855
Gng11		GOTERM_BP_DIRECT	GO:0001933~negative regulation of protein phosphorylation	3	4.41176	0.0418942	PRNP, PID1, OGT	63	103	19672	9.09478	1	0.866548	0.865445
Ebf1		GOTERM_BP_DIRECT	GO:0030948~negative regulation of vascular endothelial growth factor receptor signaling pathway	2	2.94118	0.043245	MEG3, EPN2	63	14	19672	44.6077	1	0.871553	0.870444
Pcdhb9		GOTERM_BP_DIRECT	GO:0030334~regulation of cell migration	3	4.41176	0.0550533	SDC3, ENPP2, TNR	63	120	19672	7.80635	1	1	1
Rbm39		GOTERM_BP_DIRECT	GO:0071625~vocalization behavior	2	2.94118	0.0552591	NRXN1, NRXN2	63	18	19672	34.6949	1	1	1
mt-Nd5		GOTERM_BP_DIRECT	GO:0035641~locomotory exploration behavior	2	2.94118	0.0582394	TNR, APOE	63	19	19672	32.8688	1	1	1
Ccdc88a		GOTERM_BP_DIRECT	GO:1901379~regulation of potassium ion transmembrane transport	2	2.94118	0.0582394	PRNP, KCNIP3	63	19	19672	32.8688	1	1	1
Hip1r		GOTERM_BP_DIRECT	GO:0046889~positive regulation of lipid biosynthetic process	2	2.94118	0.0582394	ZBTB20, APOE	63	19	19672	32.8688	1	1	1
S100b		GOTERM_BP_DIRECT	GO:1902004~positive regulation of beta-amyloid formation	2	2.94118	0.0612104	APOE, CLU	63	20	19672	31.2254	1	1	1
Lrp1b		GOTERM_BP_DIRECT	GO:0045742~positive regulation of epidermal growth factor receptor signaling pathway	2	2.94118	0.0641721	CCDC88A, HIP1R	63	21	19672	29.7385	1	1	1
Id2		GOTERM_BP_DIRECT	GO:0022010~central nervous system myelination	2	2.94118	0.0641721	PLP1, OMG	63	21	19672	29.7385	1	1	1
Sdc3		GOTERM_BP_DIRECT	GO:0007275~multicellular organism development	8	11.7647	0.0652398	LRP1, ID2, DNER, EBF1, CSPG5, NAV1, OLIG2, ZFP36L1	63	1135	19672	2.20091	1	1	1
Ntm		GOTERM_BP_DIRECT	GO:1901214~regulation of neuron death	2	2.94118	0.0700682	APOE, CLU	63	23	19672	27.1525	1	1	1
Gria2		GOTERM_BP_DIRECT	GO:0010001~glial cell differentiation	2	2.94118	0.0700682	DNER, PLP1	63	23	19672	27.1525	1	1	1
Spon1		GOTERM_BP_DIRECT	GO:0031018~endocrine pancreas development	2	2.94118	0.0817507	CLU, SOX4	63	27	19672	23.1299	1	1	1
Caskin2		GOTERM_BP_DIRECT	GO:0007015~actin filament organization	3	4.41176	0.0821377	MARCKS, HIP1R, PCDH15	63	151	19672	6.20372	1	1	1
BC005561		GOTERM_BP_DIRECT	GO:0000122~negative regulation of transcription from RNA polymerase II promoter	7	10.2941	0.0833311	DDX5, IFI27, KCNIP3, ID2, ZBTB20, OLIG2, ETV5	63	967	19672	2.26037	1	1	1
Pid1		GOTERM_BP_DIRECT	GO:0048511~rhythmic process	3	4.41176	0.0840043	DDX5, ID2, OGT	63	153	19672	6.12263	1	1	1
Arglu1		GOTERM_BP_DIRECT	GO:0099560~synaptic membrane adhesion	2	2.94118	0.0846488	NRXN1, SPARCL1	63	28	19672	22.3039	1	1	1
Dner		GOTERM_BP_DIRECT	GO:0061024~membrane organization	2	2.94118	0.0846488	CCDC88A, HIP1R	63	28	19672	22.3039	1	1	1
Zfp36l1		GOTERM_BP_DIRECT	GO:0007269~neurotransmitter secretion	2	2.94118	0.0904178	NRXN1, NRXN2	63	30	19672	20.8169	1	1	1
Cttnbp2		GOTERM_BP_DIRECT	GO:0001701~in utero embryonic development	4	5.88235	0.0920303	MEG3, ANKRD11, LRP1B, EPN2	63	340	19672	3.67358	1	1	1
Itm2c		GOTERM_BP_DIRECT	GO:0048714~positive regulation of oligodendrocyte differentiation	2	2.94118	0.0932889	ENPP2, OLIG2	63	31	19672	20.1454	1	1	1
Enpp2		GOTERM_BP_DIRECT	GO:0021522~spinal cord motor neuron differentiation	2	2.94118	0.0932889	OLIG2, SOX4	63	31	19672	20.1454	1	1	1
Etv5		GOTERM_BP_DIRECT	GO:0030154~cell differentiation	7	10.2941	0.0952905	MEG3, ID2, DNER, CSPG5, NAV1, SOX4, ETV5	63	1003	19672	2.17924	1	1	1
Rtn3		GOTERM_BP_DIRECT	GO:0042157~lipoprotein metabolic process	2	2.94118	0.0961511	LRP1, APOE	63	32	19672	19.5159	1	1	1
Serinc1		GOTERM_BP_DIRECT	GO:0010875~positive regulation of cholesterol efflux	2	2.94118	0.0961511	LRP1, APOE	63	32	19672	19.5159	1	1	1
Pabpn1		GOTERM_BP_DIRECT	GO:0050806~positive regulation of synaptic transmission	2	2.94118	0.0961511	GRIA2, S100B	63	32	19672	19.5159	1	1	1
Cspg5		GOTERM_BP_DIRECT	GO:0006629~lipid metabolic process	5	7.35294	0.0970884	SCD2, ENPP2, SERINC1, APOE, PISD	63	554	19672	2.81818	1	1	1
Omg		GOTERM_BP_DIRECT	GO:0045807~positive regulation of endocytosis	2	2.94118	0.0990044	LRP1, APOE	63	33	19672	18.9245	1	1	1
Brinp3
Pgrmc1
Rlbp1
Xpr1
Opc-down
Gene_symbol		Category	Term	Count	%	PValue	Genes	List Total	Pop Hits	Pop Total	Fold Enrichment	Bonferroni	Benjamini	FDR
Snrpd3		GOTERM_BP_DIRECT	GO:0006412~translation	52	41.9355	1.36588e-60	EIF4A1, RPL3, RPL32, RPL31, RPL34, RPL8, RPL9, RPL6, RPL7, RPS4X, RPS14, RPS16, RPL18A, RPS19, RPS18, RPL35, RPL37, RPL39, RPS13, RPS9, RPS7, RPS8, RPS5, RPL22, RPL13A, EEF1G, RPL24, RPL26, RPL29, RPL28, RPL10, RPL11, RPL36A, RPS27L, RPS15A, RPL14, RPS3, RPS2, RPL15, RPL18, RPS27A, RPL19, RPL41, RPL35A, RPL23A, RPS28, RPS27, RPS3A1, RPL27A, FAU, RPS24, RPS23	121	309	19672	27.3595	9.99827e-58	9.99827e-58	9.86168e-58
Txn1		GOTERM_BP_DIRECT	GO:0002181~cytoplasmic translation	24	19.3548	2.22806e-40	RPL41, RPL30, RPL32, RPL31, RPLP1, RPL11, RPLP0, RPL22, RPL36A, TMA7, RPL35A, RPL8, RPL9, RPL6, RPS28, RPL18A, RPL24, RPL26, RPL15, RPL29, RPL18, RPL39, RPS23, RPL19	121	44	19672	88.6792	1.63094e-37	8.15469e-38	8.04329e-38
Ttc9b		GOTERM_BP_DIRECT	GO:0000028~ribosomal small subunit assembly	7	5.64516	7.94169e-10	RPS14, RPS28, RPS27, RPS19, RPS5, RPS27L, RPS2	121	18	19672	63.225	5.81332e-07	1.93777e-07	1.9113e-07
Jun		GOTERM_BP_DIRECT	GO:0000027~ribosomal large subunit assembly	7	5.64516	7.31697e-09	RPL3, RPL10, RPL11, RPLP0, RPL24, RPL23A, RPL6	121	25	19672	45.522	5.35601e-06	1.339e-06	1.32071e-06
Rpl26		GOTERM_BP_DIRECT	GO:0006364~rRNA processing	11	8.87097	2.45036e-08	RPS28, RPS16, RPS27, RPS7, RPS19, RPL11, RPL14, RPL35A, RPL26, RPS24, RPL7	121	148	19672	12.0835	1.79365e-05	3.58733e-06	3.53832e-06
Hsbp1		GOTERM_BP_DIRECT	GO:0042274~ribosomal small subunit biogenesis	5	4.03226	5.91566e-06	RPS28, RPS16, RPS7, RPS19, RPS24	121	20	19672	40.6446	0.00432091	0.00072171	0.000711851
Rps27		GOTERM_BP_DIRECT	GO:0071353~cellular response to interleukin-4	5	4.03226	2.07325e-05	RPL3, HSPA5, CDK4, RPLP0, RPS2	121	27	19672	30.1071	0.0150618	0.00216803	0.00213841
Uqcrq		GOTERM_BP_DIRECT	GO:0042273~ribosomal large subunit biogenesis	5	4.03226	2.40742e-05	RPL11, RPL14, RPL35A, RPL26, RPL7	121	28	19672	29.0319	0.0174682	0.00220279	0.0021727
Ndufa4		GOTERM_BP_DIRECT	GO:0000462~maturation of SSU-rRNA from tricistronic rRNA transcript (SSU-rRNA, 5.8S rRNA, LSU-rRNA)	4	3.22581	0.000461588	RPS14, RPS16, RPS19, RPS8	121	25	19672	26.0126	0.286777	0.0375425	0.0370296
Tpt1		GOTERM_BP_DIRECT	GO:0000387~spliceosomal snRNP assembly	4	3.22581	0.000519481	SNRPD1, SNRPG, SNRPD3, SNRPF	121	26	19672	25.0121	0.316384	0.038026	0.0375065
Rplp1		GOTERM_BP_DIRECT	GO:0034614~cellular response to reactive oxygen species	4	3.22581	0.00185515	JUN, RPS3, PARK7, FOS	121	40	19672	16.2579	0.743141	0.120306	0.118662
Rpl22		GOTERM_BP_DIRECT	GO:0045727~positive regulation of translation	5	4.03226	0.00206952	RPS4X, CDK4, RPS3A1, RPS27L, RPL26	121	88	19672	9.23742	0.780512	0.120306	0.118662
Rps3a1		GOTERM_BP_DIRECT	GO:0097421~liver regeneration	4	3.22581	0.00213658	RPL30, RPS16, RPL32, RPL19	121	42	19672	15.4837	0.791047	0.120306	0.118662
Rpl27a		GOTERM_BP_DIRECT	GO:0051591~response to cAMP	4	3.22581	0.00415303	JUN, FOS, CDO1, NME1	121	53	19672	12.2701	0.952468	0.191573	0.188956
Polr1d		GOTERM_BP_DIRECT	GO:0030490~maturation of SSU-rRNA	3	2.41935	0.00418739	RPS14, RPS28, RPS19	121	16	19672	30.4835	0.953653	0.191573	0.188956
Swi5		GOTERM_BP_DIRECT	GO:0042776~mitochondrial ATP synthesis coupled proton transport	3	2.41935	0.00418739	ATP5E, ATP5O, ATP5L	121	16	19672	30.4835	0.953653	0.191573	0.188956
Ndufa2		GOTERM_BP_DIRECT	GO:0015986~ATP synthesis coupled proton transport	3	2.41935	0.00529659	ATP5E, ATP5O, ATP5L	121	18	19672	27.0964	0.979502	0.228065	0.224949
Hint1		GOTERM_BP_DIRECT	GO:0006754~ATP biosynthetic process	3	2.41935	0.0101007	ATP5E, ATP5O, ATP5L	121	25	19672	19.5094	0.999408	0.410763	0.405151
Myeov2		GOTERM_BP_DIRECT	GO:0009636~response to toxic substance	4	3.22581	0.0187617	CNP, CDK4, MBP, FOS	121	92	19672	7.06863	0.999999	0.704776	0.695148
Cdk4		GOTERM_BP_DIRECT	GO:0043388~positive regulation of DNA binding	3	2.41935	0.0192562	TXN1, HMGB1, NME1	121	35	19672	13.9353	0.999999	0.704776	0.695148
Park7		GOTERM_BP_DIRECT	GO:0008380~RNA splicing	6	4.83871	0.025344	SNRPD1, SNRPG, YBX1, SNRPD3, SNRPF, HNRNPA1	121	271	19672	3.59952	1	0.883421	0.871352
Nme1		GOTERM_BP_DIRECT	GO:0046034~ATP metabolic process	3	2.41935	0.0346861	ATP5E, ATP5O, ATP5L	121	48	19672	10.1612	1	1	0.987688
Rpl10		GOTERM_BP_DIRECT	GO:0006414~translational elongation	3	2.41935	0.0346861	EEF1G, RPLP1, RPLP2	121	48	19672	10.1612	1	1	0.987688
Fau		GOTERM_BP_DIRECT	GO:1902255~positive regulation of intrinsic apoptotic signaling pathway by p53 class mediator	2	1.6129	0.0360511	RPS7, RPL11	121	6	19672	54.1928	1	1	0.987688
Rplp2		GOTERM_BP_DIRECT	GO:0046826~negative regulation of protein export from nucleus	2	1.6129	0.041933	TXN1, PARK7	121	7	19672	46.451	1	1	0.987688
Uqcr10		GOTERM_BP_DIRECT	GO:0006936~muscle contraction	3	2.41935	0.0444298	FKBP1A, MYL6, HSBP1	121	55	19672	8.86792	1	1	0.987688
Ndufa1		GOTERM_BP_DIRECT	GO:0032981~mitochondrial respiratory chain complex I assembly	3	2.41935	0.0534853	NDUFA6, NDUFA2, NDUFA1	121	61	19672	7.99566	1	1	0.987688
Myl6		GOTERM_BP_DIRECT	GO:0061844~antimicrobial humoral immune response mediated by antimicrobial peptide	4	3.22581	0.0543172	RPL30, RPS19, FAU, RPL39	121	140	19672	4.6451	1	1	0.987688
Rpl31		GOTERM_BP_DIRECT	GO:0006417~regulation of translation	4	3.22581	0.05526	RPL10, RPLP1, RPS3, RPL13A	121	141	19672	4.61216	1	1	0.987688
Hspe1		GOTERM_BP_DIRECT	GO:0006122~mitochondrial electron transport, ubiquinol to cytochrome c	2	1.6129	0.0651069	UQCRQ, UQCR10	121	11	19672	29.5597	1	1	0.987688
Rpl6		GOTERM_BP_DIRECT	GO:1901798~positive regulation of signal transduction by p53 class mediator	2	1.6129	0.0651069	RPL11, RPL37	121	11	19672	29.5597	1	1	0.987688
Rpl39		GOTERM_BP_DIRECT	GO:1904667~negative regulation of ubiquitin protein ligase activity	2	1.6129	0.0651069	RPS7, RPL11	121	11	19672	29.5597	1	1	0.987688
Rps24		GOTERM_BP_DIRECT	GO:0006397~mRNA processing	6	4.83871	0.0652166	SNRPD1, SNRPG, YBX1, SNRPD3, SNRPF, HNRNPA1	121	353	19672	2.76337	1	1	0.987688
Mrfap1		GOTERM_BP_DIRECT	GO:0048146~positive regulation of fibroblast proliferation	3	2.41935	0.0664669	JUN, CDK4, RPS3A1	121	69	19672	7.06863	1	1	0.987688
Eef1g		GOTERM_BP_DIRECT	GO:0042989~sequestering of actin monomers	2	1.6129	0.070813	TMSB4X, TMSB10	121	12	19672	27.0964	1	1	0.987688
Psmb2		GOTERM_BP_DIRECT	GO:1903206~negative regulation of hydrogen peroxide-induced cell death	2	1.6129	0.0764845	TXN1, PARK7	121	13	19672	25.0121	1	1	0.987688
Snrpd1		GOTERM_BP_DIRECT	GO:0008347~glial cell migration	2	1.6129	0.0764845	NDN, CD9	121	13	19672	25.0121	1	1	0.987688
H3f3b		GOTERM_BP_DIRECT	GO:0006469~negative regulation of protein kinase activity	3	2.41935	0.0768152	PCP4, PARK7, PPIA	121	75	19672	6.50314	1	1	0.987688
Pcp4		GOTERM_BP_DIRECT	GO:0000463~maturation of LSU-rRNA from tricistronic rRNA transcript (SSU-rRNA, 5.8S rRNA, LSU-rRNA)	2	1.6129	0.0821217	RPL35, RPL7	121	14	19672	23.2255	1	1	0.987688
Ndufa7		GOTERM_BP_DIRECT	GO:0070301~cellular response to hydrogen peroxide	3	2.41935	0.0839778	CFL1, RPS3, PARK7	121	79	19672	6.17387	1	1	0.987688
Rplp0		GOTERM_BP_DIRECT	GO:0060395~SMAD protein signal transduction	3	2.41935	0.0857994	JUN, SUB1, FOS	121	80	19672	6.09669	1	1	0.987688
Rps15a		GOTERM_BP_DIRECT	GO:2000343~positive regulation of chemokine (C-X-C motif) ligand 2 production	2	1.6129	0.0877248	MBP, HMGB1	121	15	19672	21.6771	1	1	0.987688
S100a16		GOTERM_BP_DIRECT	GO:0000398~mRNA splicing, via spliceosome	4	3.22581	0.0881982	SNRPD1, SNRPG, SNRPD3, SNRPF	121	172	19672	3.7809	1	1	0.987688
Rpl35a		GOTERM_BP_DIRECT	GO:0034599~cellular response to oxidative stress	3	2.41935	0.0932032	CHCHD2, PARK7, PPIA	121	84	19672	5.80638	1	1	0.987688
Chchd2		GOTERM_BP_DIRECT	GO:0021680~cerebellar Purkinje cell layer development	2	1.6129	0.093294	HSPA5, UQCRQ	121	16	19672	20.3223	1	1	0.987688
Chst2		GOTERM_BP_DIRECT	GO:0098761~cellular response to interleukin-7	2	1.6129	0.0988294	YBX1, HMGB1	121	17	19672	19.1269	1	1	0.987688
Cnp		GOTERM_BP_DIRECT	GO:0007338~single fertilization	3	2.41935	0.0988735	H3F3B, CD9, PARK7	121	87	19672	5.60616	1	1	0.987688
Rps23
Rps16
Manf
Rps28
Rps13
Minos1
Tma7
Hspa5
Ndn
Rpl14
Rpl19
Timm13
Atp5l
Dad1
Snrpg
Rpl11
Rps27l
Resp18
Rps7
Ndufa6
Snrpf
Atp5o
Rpl28
Rpl9
Rgcc
Rpl15
Shfm1
Rpl13a
Rps4x
Cox7c
Ppia
Rpl7a
Sepw1
Sub1
Rpl29
Rps5
Cdo1
Stmn4
Mrps33
Cfl1
Rpl23a
Fkbp1a
Fos
Rps8
Rps9
Rps3
Rpl37
Hmgb1
Rpl18
Rpl41
Rps18
Tmsb4x
Atp5e
Rps2
Tmsb10
Dynll1
Rpl36a
Rpl3
Rpl30
Rpl7
Rpl8
Ybx1
Rpl24
Hnrnpa1
Rps14
Eif4a1
Rpl35
Rpl18a
Tuba1a
Erh
Rps19
Rpl34
Rpl32
Serf2
Krtcap2
Fth1
Rps27a
Fabp7
Cd9
Mobp
Mbp
Pericyte-up
Gene_symbol		Category	Term	Count	%	PValue	Genes	List Total	Pop Hits	Pop Total	Fold Enrichment	Bonferroni	Benjamini	FDR
Vtn		GOTERM_BP_DIRECT	GO:0045727~positive regulation of translation	6	5.45455	9.90564e-05	RBM3, RPL5, NPM1, SERP1, CIRBP, EIF3E	104	88	19672	12.8969	0.111376	0.118075	0.118075
Atp1a2		GOTERM_BP_DIRECT	GO:0001934~positive regulation of protein phosphorylation	8	7.27273	0.00042782	HSP90AA1, ANXA2, TFRC, IL34, HSPA2, RAC1, AGRN, GAS6	104	259	19672	5.84259	0.399547	0.254981	0.254981
Rpl13a		GOTERM_BP_DIRECT	GO:0071333~cellular response to glucose stimulus	5	4.54545	0.00103676	LGALS1, ZBTB20, CYBA, GAS6, NME1	104	85	19672	11.1267	0.70959	0.41194	0.41194
[truncated: 2,208 more rows]
